# Supplementary material for: New refinement of the crystal structure of Zn(NH3)2Cl2 at 100 K
Source: Acta Crystallogr E Crystallogr Commun. 2019 Aug 30;75(Pt 9):1386–8. doi: 10.1107/S2056989019011757 (PMC6727043; doi:10.1107/S2056989019011757)
Supplement: Supplementary file 1 [file e-75-01386-sup1.cif]

##############################################################################
#                                                                            #
# This CIF contains the data in a paper accepted for publication in          #
# Acta Crystallographica Section E. It conforms to the requirements of       #
# Notes for Authors for Acta Crystallographica Section E, and has been       #
# peer reviewed under the auspices of the IUCr Commission on Journals.       #
#                                                                            #
# Full details of the Crystallographic Information File format               #
# are given in the paper "The Crystallographic Information File (CIF):       #
# a New Standard Archive File for Crystallography" by S. R. Hall, F. H.      #
# Allen and I. D. Brown [Acta Cryst. (1991), A47, 655-685].                  #
#                                                                            #
# The current version of the core CIF dictionary is obtainable from          #
# ftp://ftp.iucr.org/pub/cif_core.dic.                                       #
#                                                                            #
# Software is freely available for graphical display of the structure(s)     #
# in this CIF. For information consult the CIF software page                 #
# http://www.iucr.org/resources/cif/software.                                #
#                                                                            #
# This file may be used for bona fide research purposes within the           #
# scientific community so long as proper attribution is given to the journal # 
# article from which it was obtained.                                        #
#                                                                            #
##############################################################################
data_I
_journal_date_recd_electronic     2019-08-15
_journal_date_accepted     2019-08-26
_journal_name_full     'Acta Crystallographica, Section E'
_journal_year     2019
_journal_volume     75
_journal_issue      9
_journal_page_first     1386
_journal_page_last     1388
_journal_paper_category     GI
_journal_paper_doi     10.1107/S2056989019011757
_journal_coeditor_code     WM5517
_publ_contact_author_name     'David Wenhua BI'
_publ_contact_author_address
;
Crystal Growth facilty
EPFL SB IPHYS-GE
Batiment PH Station 3
CH-1015 Lausanne,
Switzerland
;
_publ_contact_author_email     'wen.bi@epfl.ch'
_publ_contact_author_fax     ?
_publ_contact_author_phone     ?
_publ_section_title
;
New refinement of the crystal structure of Zn(NH~3~)~2~Cl~2~ at 100 K
;
_publ_section_title_footnote     .
loop_
    _publ_author_name
    _publ_author_footnote
    _publ_author_address
    'Iv\<si\'c, Trpimir' .
;
Laboratory of Physics of Complex Matter
Ecole Polytechnique F\'ed\'erale de Lausanne,
Switzerland
;
    'Bi, David Wenhua' .
;
Crystal Growth Facility,
Ecole Polytechnique F\'ed\'erale de Lausanne,
Switzerland
;
    'Magrez, Arnaud' .
;
Crystal Growth Facility,
Ecole Polytechnique F\'ed\'erale de Lausanne,
Switzerland
;
_publ_section_synopsis
;
The crystal structure of Zn(NH~3~)~2~Cl~2~ was redetermined at low temperature,
revealing the positions of the hydrogen atoms.
;
_chemical_name_systematic
;
Diamminedichloridozinc
;
_chemical_name_common     ?
_chemical_formula_moiety     'Cl2 H6 N2 Zn'
_chemical_formula_sum     'Cl2 H6 N2 Zn'
_chemical_formula_iupac     '[Zn Cl2 (N H3)2]'
_chemical_formula_weight     170.34
_chemical_melting_point     ?
_space_group_crystal_system     orthorhombic
_space_group_name_H-M_alt     'I m m a'
_space_group_name_Hall     '-I 2b 2'
loop_
    _space_group_symop_operation_xyz
    'x, y, z'
    '-x, -y+1/2, z'
    '-x, y+1/2, -z'
    'x, -y, -z'
    'x+1/2, y+1/2, z+1/2'
    '-x+1/2, -y+1, z+1/2'
    '-x+1/2, y+1, -z+1/2'
    'x+1/2, -y+1/2, -z+1/2'
    '-x, -y, -z'
    'x, y-1/2, -z'
    'x, -y-1/2, z'
    '-x, y, z'
    '-x+1/2, -y+1/2, -z+1/2'
    'x+1/2, y, -z+1/2'
    'x+1/2, -y, z+1/2'
    '-x+1/2, y+1/2, z+1/2'
_cell_length_a     7.7077(2)
_cell_length_b     8.0226(2)
_cell_length_c     8.4526(3)
_cell_angle_alpha     90
_cell_angle_beta     90
_cell_angle_gamma     90
_cell_volume     522.67(3)
_cell_formula_units_Z     4
_cell_measurement_reflns_used     1597
_cell_measurement_theta_min     3.5830
_cell_measurement_theta_max     37.3600
_cell_measurement_temperature     100(2)
_exptl_crystal_description     irregular
_exptl_crystal_colour     colourless
_exptl_crystal_size_max     0.26
_exptl_crystal_size_mid     0.18
_exptl_crystal_size_min     0.16
_exptl_crystal_density_diffrn     2.165
_exptl_crystal_density_meas     ?
_exptl_crystal_density_method     ?
_exptl_crystal_F_000     336
_exptl_absorpt_coefficient_mu     5.555
_exptl_absorpt_correction_type     analytical
_exptl_absorpt_process_details
;
(CrysAlis PRO; Rigaku OD, 2019)
;
_exptl_absorpt_correction_T_min     0.277
_exptl_absorpt_correction_T_max     0.454
_diffrn_ambient_temperature     100.15
_diffrn_source     'micro-focus sealed X-ray tube'
_diffrn_radiation_type     MoK\a
_diffrn_radiation_wavelength     0.71073
_diffrn_measurement_device_type     'Rigaku SuperNOVA'
_diffrn_measurement_method     '\w scans'
_diffrn_detector_area_resol_mean     ?
_diffrn_reflns_number     2303
_diffrn_reflns_av_R_equivalents     0.0166
_diffrn_reflns_av_unetI/netI     0.0170
_diffrn_reflns_theta_min     3.501
_diffrn_reflns_theta_max     36.303
_diffrn_reflns_theta_full     25.242
_diffrn_measured_fraction_theta_max     0.996
_diffrn_measured_fraction_theta_full     0.989
_diffrn_reflns_limit_h_min     -12
_diffrn_reflns_limit_h_max     8
_diffrn_reflns_limit_k_min     -13
_diffrn_reflns_limit_k_max     12
_diffrn_reflns_limit_l_min     -12
_diffrn_reflns_limit_l_max     14
_diffrn_standards_number     0
_diffrn_standards_interval_count     0
_diffrn_standards_interval_time     0
_diffrn_standards_decay_%     0
_refine_special_details     ?
_reflns_number_total     708
_reflns_number_gt     678
_reflns_threshold_expression     'I > 2\s(I)'
_refine_ls_structure_factor_coef     Fsqd
_refine_ls_matrix_type     full
_refine_ls_R_factor_all     0.0163
_refine_ls_R_factor_gt     0.0151
_refine_ls_wR_factor_gt     0.0350
_refine_ls_wR_factor_ref     0.0356
_refine_ls_goodness_of_fit_ref     1.041
_refine_ls_restrained_S_all     1.041
_refine_ls_number_reflns     708
_refine_ls_number_parameters     25
_refine_ls_number_restraints     0
_refine_ls_hydrogen_treatment     refall
_refine_ls_weighting_scheme     calc
_refine_ls_weighting_details
                      'w=1/[\s^2^(Fo^2^)+(0.0188P)^2^] where P=(Fo^2^+2Fc^2^)/3'
_atom_sites_solution_hydrogens     difmap
_atom_sites_solution_primary     direct
_atom_sites_solution_secondary     ?
_refine_ls_shift/su_max     0.001
_refine_ls_shift/su_mean     0.000
_refine_diff_density_max     0.502
_refine_diff_density_min     -0.546
_refine_ls_extinction_method
;
SHELXL2018 (Sheldrick, 2015b)
;
_refine_ls_extinction_coef     0.0043(6)
_refine_ls_extinction_expression
                                  'Fc^*^=kFc[1+0.001xFc^2^\l^3^/sin(2\q)]^-1/4^'
loop_
    _atom_type_symbol
    _atom_type_description
    _atom_type_scat_dispersion_real
    _atom_type_scat_dispersion_imag
    _atom_type_scat_source
    'Cl' 'Cl' 0.1484 0.1585
                         'International Tables Vol C Tables 4.2.6.8 and 6.1.1.4'
    'H' 'H' 0.0000 0.0000
                         'International Tables Vol C Tables 4.2.6.8 and 6.1.1.4'
    'N' 'N' 0.0061 0.0033
                         'International Tables Vol C Tables 4.2.6.8 and 6.1.1.4'
    'Zn' 'Zn' 0.2839 1.4301
                         'International Tables Vol C Tables 4.2.6.8 and 6.1.1.4'
_computing_data_collection
;
CrysAlis PRO (Rigaku OD, 2019)
;
_computing_cell_refinement
;
CrysAlis PRO (Rigaku OD, 2019)
;
_computing_data_reduction
;
CrysAlis PRO (Rigaku OD, 2019)
;
_computing_structure_solution
;
SHELXT (Sheldrick, 2015a)
;
_computing_structure_refinement
;
SHELXL2018 (Sheldrick, 2015b)
;
_computing_molecular_graphics
;
DIAMOND (Brandenburg, 2006)
;
_computing_publication_material
;
publCIF (Westrip, 2010)
;
loop_
    _atom_site_type_symbol
    _atom_site_label
    _atom_site_fract_x
    _atom_site_fract_y
    _atom_site_fract_z
    _atom_site_U_iso_or_equiv
    _atom_site_adp_type
    _atom_site_calc_flag
    _atom_site_occupancy
    _atom_site_disorder_assembly
    _atom_site_disorder_group
    Zn Zn1 0.500000 0.250000 0.61168(2) 0.01163(6) Uani d 1 . .
    Cl Cl1 0.500000 0.47954(3) 0.76915(3) 0.01375(6) Uani d 1 . .
    N N1 0.28237(15) 0.250000 0.47949(13) 0.01603(17) Uani d 1 . .
    H H1A 0.274(3) 0.3281(19) 0.416(2) 0.045(4) Uiso d 1 . .
    H H1B 0.206(5) 0.250000 0.533(4) 0.090(11) Uiso d 1 . .
loop_
    _atom_site_aniso_label
    _atom_site_aniso_U_11
    _atom_site_aniso_U_22
    _atom_site_aniso_U_33
    _atom_site_aniso_U_12
    _atom_site_aniso_U_13
    _atom_site_aniso_U_23
    Zn1 0.01002(9) 0.01352(9) 0.01134(9) 0.000 0.000 0.000
    Cl1 0.01288(11) 0.01346(11) 0.01490(11) 0.000 0.000 -0.00253(7)
    N1 0.0136(4) 0.0211(4) 0.0134(4) 0.000 -0.0016(3) 0.000
_geom_special_details
;
 All esds (except the esd in the dihedral angle between two l.s. planes)
 are estimated using the full covariance matrix.  The cell esds are taken
 into account individually in the estimation of esds in distances, angles
 and torsion angles; correlations between esds in cell parameters are only
 used when they are defined by crystal symmetry.  An approximate (isotropic)
 treatment of cell esds is used for estimating esds involving l.s. planes.
;
loop_
    _geom_bond_atom_site_label_1
    _geom_bond_atom_site_label_2
    _geom_bond_site_symmetry_2
    _geom_bond_distance
    _geom_bond_publ_flag
    Zn1 Cl1 2_655 2.2722(3) ?
    Zn1 Cl1 . 2.2722(3) ?
    Zn1 N1 2_655 2.0155(11) ?
    Zn1 N1 . 2.0155(11) ?
    N1 H1A 11_565 0.825(17) ?
    N1 H1A . 0.825(17) ?
    N1 H1B . 0.74(4) ?
loop_
    _geom_angle_atom_site_label_1
    _geom_angle_atom_site_label_2
    _geom_angle_atom_site_label_3
    _geom_angle_site_symmetry_1
    _geom_angle_site_symmetry_3
    _geom_angle
    _geom_angle_publ_flag
    Cl1 Zn1 Cl1 2_655 . 108.282(14) ?
    N1 Zn1 Cl1 . . 108.951(17) ?
    N1 Zn1 Cl1 2_655 2_655 108.951(17) ?
    N1 Zn1 Cl1 . 2_655 108.951(17) ?
    N1 Zn1 Cl1 2_655 . 108.950(17) ?
    N1 Zn1 N1 2_655 . 112.66(7) ?
    Zn1 N1 H1A . 11_565 115.0(13) ?
    Zn1 N1 H1A . . 115.0(13) ?
    Zn1 N1 H1B . . 109(3) ?
    H1A N1 H1A . 11_565 99(2) ?
    H1A N1 H1B . . 109(2) ?
    H1B N1 H1A . 11_565 109(2) ?
loop_
    _geom_hbond_atom_site_label_D
    _geom_hbond_atom_site_label_H
    _geom_hbond_atom_site_label_A
    _geom_hbond_site_symmetry_A
    _geom_hbond_distance_DH
    _geom_hbond_distance_HA
    _geom_hbond_distance_DA
    _geom_hbond_angle_DHA
    _geom_hbond_publ_flag
    N1 H1A Cl1 9_666 0.825(17) 2.806(18) 3.4552(9) 137.0(17) yes
    N1 H1A Cl1 6_554 0.825(17) 2.897(18) 3.5505(9) 137.6(16) yes
    N1 H1B Cl1 13_556 0.74(4) 2.95(3) 3.5556(10) 140.6(8) yes
    N1 H1B Cl1 14_456 0.74(4) 2.95(3) 3.5556(10) 140.6(8) yes
_shelx_space_group_comment
;
The symmetry employed for this shelxl refinement is uniquely defined
by the following loop, which should always be used as a source of
symmetry information in preference to the above space-group names.
They are only intended as comments.
;
_shelx_estimated_absorpt_T_min     0.326
_shelx_estimated_absorpt_T_max     0.470
_shelx_hkl_file
;
   0  -2   0  791.26    9.84
   0  -4   0 9922.97  101.34
   0  -4   0 9840.42  100.59
   0  -6   0  381.31    7.47
   0   6   0  394.92   11.36
   0  -6   0  380.79    8.16
   0   8   0 1938.90   34.18
   0  -8   0 1959.61   32.95
   0  -8   0 1986.33   26.65
   0 -10   0  260.98   11.57
   0 -12   0  242.18   12.42
   0  -1   1 1928.38   21.64
   0   1  -1 1932.89   21.29
   0   1   1 1912.78   20.95
   0   1   1 1928.74   20.08
   0  -1  -1 1912.40   20.10
   0  -1   1 1965.23   21.23
   0   3   1  147.95    4.78
   0   3  -1  152.89    4.96
   0  -3   1  150.64    2.59
   0  -3   1  148.68    4.23
   0  -5  -1 2277.15   26.26
   0  -5   1 2334.46   29.43
   0  -5   1 2276.02   24.10
   0   5   1 2335.58   32.42
   0   5  -1 2332.09   32.50
   0  -7   1   11.51    1.63
   0   7  -1   15.47    2.50
   0  -7  -1   15.26    1.59
   0  -7  -1   15.29    1.35
   0   7   1   12.79    2.27
   0  -9  -1 1135.86   23.81
   0  -9   1 1126.67   25.06
   0  -9   1 1114.06   19.53
   0 -11  -1   54.27    5.47
   0 -11   1   46.15    5.30
   0 -13   1  311.67   15.24
   0   0  -2  523.06    8.13
   0   0   2  497.67    8.00
   0  -2  -2 7378.03   74.24
   0   2   2 7258.57   76.13
   0   2  -2 7353.91   74.88
   0   2   2 7317.36   74.31
   0  -2   2 7310.77   77.49
   0   2  -2 7254.55   76.73
   0   4  -2  203.51    3.99
   0  -4  -2  203.82    3.73
   0  -4   2  209.90    6.22
   0   4   2  194.33    6.28
   0   6   2 1246.81   22.36
   0  -6  -2 1247.49   15.09
   0  -6  -2 1245.24   15.08
   0  -6   2 1247.49   20.46
   0   6  -2 1282.81   23.00
   0  -8  -2   12.95    2.10
   0  -8  -2    9.05    1.51
   0  -8   2   11.19    1.83
   0   8   2   11.11    2.32
   0 -10   2  137.76    8.79
   0 -10  -2  119.40    7.08
   0 -12   2   13.08    3.74
   0   1   3  897.16   10.33
   0   1   3  888.49   12.79
   0  -1   3  908.18   14.10
   0  -3   3 2522.52   32.16
   0  -3  -3 2431.48   26.87
   0  -3  -3 2488.80   27.88
   0   3  -3 2515.82   31.09
   0   3   3 2524.08   30.33
   0  -5   3  118.87    5.37
   0  -5  -3  122.87    4.35
   0   5  -3  122.98    5.73
   0   5  -3  117.03    3.37
   0  -5  -3  109.89    2.68
   0   5   3  124.66    5.47
   0   7   3 1754.96   30.06
   0  -7   3 1718.62   28.03
   0   7  -3 1804.91   30.99
   0  -7  -3 1770.13   26.66
   0  -9   3   10.63    2.05
   0  -9   3    9.39    2.67
   0  -9  -3    7.70    1.75
   0 -11   3  632.88   21.30
   0 -13   3    8.42    2.85
   0   0   4  104.10    2.90
   0   0   4  106.04    4.14
   0   2   4 4391.68   46.79
   0  -2   4 4488.04   52.17
   0   2   4 4381.16   48.82
   0  -4   4    6.96    1.45
   0   4   4    7.62    1.25
   0  -4  -4    6.71    0.67
   0  -6  -4 1638.34   22.28
   0   6   4 1674.40   26.85
   0  -6   4 1594.12   27.18
   0  -8   4   38.09    3.81
   0  -8  -4   31.29    2.74
   0  -8   4   40.70    4.57
   0 -10   4  302.47   11.60
   0 -10   4  278.81   13.38
   0 -12   4   69.97    7.46
   0  -1   5  358.48    7.74
   0   1   5  367.49    8.79
   0  -1   5  370.18    9.56
   0  -3   5  891.13   17.47
   0   3   5  893.91   14.16
   0  -5   5    4.12    1.52
   0  -7   5  719.74   17.84
   0  -7   5  700.87   18.70
   0  -9   5   27.94    4.18
   0  -9   5   22.11    3.40
   0 -11   5  325.44   15.65
   0   0   6 1390.31   22.35
   0   0   6 1358.60   17.67
   0  -2   6  161.65    5.89
   0  -2   6  176.39    7.24
   0   2   6  173.58    6.15
   0  -4   6  767.42   16.73
   0   4   6  797.60   14.18
   0  -4   6  815.71   18.06
   0  -6   6   43.64    4.22
   0  -6   6   52.99    4.66
   0  -8   6  186.26   10.06
   0  -8   6  183.98    9.47
   0 -10   6    1.16    1.51
   0 -10   6    2.76    2.19
   0 -12   6   17.22    4.32
   0   1   7 1632.15   25.70
   0  -1   7 1551.23   26.43
   0  -1   7 1560.12   22.07
   0  -3   7  815.61   18.57
   0  -3   7  800.15   16.46
   0   3   7  806.35   15.57
   0  -5   7 1391.77   26.51
   0  -5   7 1422.84   27.71
   0  -7   7  182.76    9.46
   0  -7   7  171.16    9.30
   0  -9   7  659.48   21.34
   0  -9   7  676.11   20.46
   0 -11   7   26.80    4.79
   0   0   8 1703.41   28.95
   0  -2   8  116.46    5.30
   0   2   8  112.06    5.85
   0  -2   8  128.34    7.07
   0  -4   8 1101.09   22.21
   0  -4   8 1112.38   24.60
   0   4   8 1176.92   20.69
   0  -6   8   96.53    7.10
   0  -6   8   79.32    6.07
   0  -8   8  387.26   15.51
   0  -8   8  381.10   15.30
   0 -10   8   50.99    6.25
   0 -10   8   58.90    6.46
   0   1   9   11.50    2.24
   0  -1   9   15.45    2.56
   0  -1   9   11.91    1.53
   0  -3   9   49.69    3.92
   0   3   9   52.55    4.14
   0  -3   9   51.92    5.10
   0  -5   9   -0.10    1.01
   0  -5   9    0.75    1.63
   0  -7   9   62.30    5.97
   0  -7   9   70.76    6.67
   0  -9   9   13.60    3.63
   0  -9   9    6.72    2.52
   0   0  10   85.07    6.30
   0   2  10  566.27   15.82
   0  -2  10  529.20   16.96
   0   4  10   74.76    5.24
   0  -4  10   76.81    6.72
   0  -4  10   66.93    5.08
   0  -6  10  284.49   12.22
   0  -6  10  315.18   14.37
   0  -8  10   46.92    5.97
   0  -8  10   39.22    5.06
   0   1  11  156.30    8.76
   0  -1  11  171.45    9.72
   0   3  11  178.86    8.90
   0  -3  11  172.57   10.34
   0  -5  11   85.92    6.16
   0  -5  11   97.48    8.02
   0  -7  11  114.09    9.30
   0  -7  11  109.44    8.03
   0   0  12   40.21    4.95
   0  -2  12  104.42    8.24
   0   2  12   95.43    7.10
   0  -4  12   28.68    4.71
   0  -6  12   78.23    7.92
   0   1  13    2.31    1.98
   0  -1  13    3.06    2.09
   0  -3  13    4.80    2.76
   0  -5  13    2.13    2.21
   0   0  14   90.35    8.01
   0  -2  14  126.57    9.92
   1   1   0    0.25    0.24
   1  -1   0   -0.03    0.16
  -1   1   0    0.49    0.17
   1  -1   0    0.14    0.12
   1  -3   0    1.17    0.29
  -1  -3   0    0.86    0.40
  -1   3   0    0.80    0.25
   1  -3   0    0.44    0.39
   1  -5   0    1.22    0.78
   1  -5   0    2.25    0.32
  -1  -5   0    0.38    0.51
   1  -5   0    2.90    0.62
  -1  -5   0    0.57    0.53
  -1  -7   0    0.64    0.70
   1  -7   0   -0.56    1.03
   1  -7   0    0.55    0.45
  -1  -7   0    2.41    0.78
   1   7   0    1.03    1.33
   1   9   0    1.97    1.63
   1  -9   0    0.48    1.10
  -1 -11   0   -0.44    1.54
   1 -11   0    1.21    1.49
   1 -13   0    1.13    1.76
  -1 -13   0    4.75    2.81
  -1   0   1 1979.95   22.47
   1   0   1 1984.63   22.21
  -1   2  -1 2923.82   32.93
  -1  -2   1 2965.59   33.10
   1   2  -1 2979.24   33.39
   1  -2  -1 2984.47   32.09
   1  -2   1 3029.04   33.79
  -1   2   1 2995.45   32.52
   1  -2   1 2889.79   32.61
   1   4   1 1081.20   18.15
  -1  -4   1 1096.23   15.40
   1  -4   1 1104.22   15.54
   1  -4  -1 1104.21   16.61
  -1  -4   1 1100.48   16.99
   1  -4   1 1118.26   17.88
   1  -6   1  920.81   15.07
  -1  -6  -1  948.68   15.20
   1   6   1  936.28   19.36
   1  -6  -1  984.65   17.69
  -1  -6   1  919.45   16.73
  -1  -6   1  925.21   14.17
   1  -6   1  941.80   18.45
   1  -6  -1  949.98   11.17
   1   6  -1  943.48   19.42
  -1  -6  -1  941.11   16.32
   1   8  -1  338.18   12.51
   1  -8   1  371.53   12.46
  -1  -8  -1  367.00    9.04
   1  -8   1  346.38    8.80
  -1  -8  -1  352.62    9.90
  -1  -8   1  351.88   10.33
   1   8   1  357.78   13.00
   1  -8  -1  368.91   11.51
  -1 -10  -1  208.14   10.18
   1  10   1  221.20   11.78
   1 -10   1  201.60   10.24
   1 -10  -1  211.44    9.78
   1  10  -1  202.72   11.18
   1 -12   1  107.14    8.26
   1 -12  -1   99.09    7.35
  -1 -12  -1   91.50    7.39
  -1 -12   1   91.94    8.16
   1  -1   2 2707.36   30.90
  -1   1   2 2675.27   29.43
  -1  -1   2 2683.05   31.45
  -1  -1   2 2707.43   30.82
   1  -1   2 2683.06   30.15
   1   1   2 2685.94   30.37
  -1  -3   2 2691.29   33.66
   1  -3  -2 2705.52   30.14
   1  -3   2 2675.24   33.52
  -1  -3   2 2735.70   31.09
   1  -3   2 2692.22   32.46
  -1  -5   2 1003.07   14.31
   1   5   2 1049.41   19.09
   1  -5   2 1057.65   19.07
   1  -5   2 1046.23   16.93
   1  -5  -2 1057.06   16.52
  -1  -5   2 1028.52   17.98
   1   5  -2 1013.54   19.25
   1  -7   2 1193.57   23.04
   1  -7  -2 1144.59   20.32
   1   7   2 1131.28   23.24
  -1  -7  -2 1148.86   17.17
   1   7  -2 1147.85   23.46
   1  -7   2 1126.95   19.16
  -1  -7   2 1133.59   20.90
  -1  -7  -2 1094.07   19.73
   1   9   2  232.01   11.19
   1  -9   2  227.74    7.97
   1  -9  -2  231.46    9.25
   1   9  -2  214.95   10.72
  -1  -9   2  220.65    8.91
   1  -9   2  232.92   10.51
  -1 -11   2  330.78   15.11
   1 -11   2  289.85   13.44
  -1 -11  -2  327.50   13.02
   1 -11  -2  315.10   12.01
   1 -13   2   56.67    6.47
  -1 -13   2   58.30    6.91
   1   0   3   31.63    1.99
  -1   0   3   31.50    1.99
  -1   0  -3   29.79    1.53
  -1   2   3 1497.94   16.27
   1  -2   3 1497.17   20.81
  -1  -2   3 1441.93   21.29
   1  -2  -3 1459.20   18.00
   1   2   3 1479.57   19.30
   1  -2   3 1482.74   20.26
  -1   2   3 1442.19   17.82
   1   4   3   57.35    3.38
  -1  -4   3   57.17    3.67
   1  -4   3   56.65    3.65
   1  -4  -3   52.40    2.24
  -1   4  -3   55.94    1.97
   1  -4   3   55.28    3.36
   1  -6  -3  471.90   10.23
   1   6   3  485.40   13.09
   1   6  -3  473.12   13.09
   1  -6   3  463.28   11.56
   1  -6   3  478.95   13.03
  -1  -6   3  465.40   12.44
  -1  -8   3   49.54    4.26
   1   8  -3   56.09    5.10
   1  -8  -3   52.98    3.77
  -1  -8  -3   53.95    4.18
   1   8   3   55.12    5.01
   1  -8   3   50.86    3.89
   1  -8   3   49.68    4.63
  -1 -10  -3   72.03    5.35
   1 -10  -3   72.49    4.98
  -1 -10   3   67.96    5.42
  -1 -10   3   80.92    7.16
   1 -10   3   74.11    6.54
   1  10   3   83.23    7.22
   1 -12   3   38.71    5.38
  -1 -12   3   27.32    4.87
  -1   1   4  267.69    6.60
   1  -1   4  267.71    6.07
  -1  -1   4  254.58    7.33
   1   1   4  261.38    6.71
   1  -1   4  268.70    7.23
  -1  -1  -4  259.78    4.64
   1   1  -4  251.17    4.75
   1  -1  -4  251.92    3.98
   1  -3   4   26.97    2.45
   1   3  -4   30.65    2.29
  -1  -3   4   30.29    2.71
  -1   3   4   27.69    1.61
   1   3   4   25.04    1.94
   1  -3   4   27.94    2.42
  -1  -5   4  388.67   11.26
   1  -5   4  369.16   10.43
   1   5   4  408.97   10.85
   1   5  -4  400.70   10.99
   1  -5   4  393.92   11.31
  -1   5  -4  374.87    6.94
   1   7  -4    4.08    1.43
   1  -7   4    4.44    1.37
   1   7   4    3.30    1.26
  -1  -7   4    5.55    1.42
   1  -7   4    7.43    2.03
   1  -7  -4    6.71    1.16
   1  -9   4  221.20   10.90
   1   9   4  192.50   10.16
  -1  -9  -4  211.91    9.46
   1  -9   4  202.17    8.83
  -1  -9  -4  203.27    7.91
  -1  -9   4  215.85    9.89
  -1 -11   4    5.85    2.78
   1 -11   4   10.59    3.09
   1   0   5 3511.98   43.78
  -1   0   5 3611.36   43.99
   1  -2   5  268.19    8.26
  -1  -2   5  263.51    8.44
   1   2  -5  252.38    5.74
   1  -2   5  251.81    7.01
   1   2   5  254.16    5.43
  -1   2   5  263.55    6.89
   1   2   5  267.50    7.20
  -1  -4   5 2087.63   32.40
   1  -4   5 2118.39   31.14
   1   4   5 2091.13   28.64
   1  -4   5 2084.87   31.67
  -1   4   5 2092.39   25.54
   1  -6   5  207.32    8.50
   1  -6   5  189.66    8.56
   1   6   5  206.86    8.12
  -1  -6  -5  213.61    5.52
  -1  -6   5  209.25    8.94
   1   6  -5  204.85    8.57
   1   8   5  541.90   16.37
  -1  -8   5  583.91   17.06
   1  -8   5  576.42   17.41
   1  -8   5  547.23   15.61
   1 -10   5  135.08    7.97
  -1 -10   5  140.26    8.74
   1 -10   5  144.24    9.59
  -1 -10   5  132.01    9.63
   1 -12   5   68.49    7.56
  -1 -12   5   76.18    8.17
  -1   1   6 1391.01   21.72
   1   1   6 1407.15   22.03
  -1   1   6 1294.20   15.41
   1  -1   6 1349.55   22.52
  -1  -1   6 1340.42   23.04
   1  -1   6 1324.53   18.90
   1  -3   6  506.45   13.24
   1   3   6  509.18   11.23
   1   3   6  487.58    9.14
   1  -3   6  485.44   11.83
  -1  -3   6  503.00   13.49
  -1   3   6  500.24   10.47
  -1  -5   6 1342.03   26.12
   1  -5   6 1342.95   24.90
   1   5   6 1330.54   21.70
   1  -5   6 1356.73   25.47
   1   5  -6 1307.54   23.11
   1  -7   6   62.51    5.12
  -1  -7   6   52.77    5.08
   1   7   6   64.59    4.83
   1  -7   6   62.41    5.46
   1  -9   6  650.53   20.17
  -1  -9   6  642.56   21.08
  -1  -9   6  636.46   19.61
   1  -9   6  655.47   18.74
   1 -11   6    4.37    2.31
  -1 -11   6    6.39    2.60
  -1 -11   6    4.09    1.98
  -1   0   7  842.64   17.47
   1   0   7  862.27   17.56
  -1   0   7  802.64   12.75
  -1  -2   7  166.33    7.77
  -1   2   7  184.48    6.92
   1  -2   7  179.18    6.31
   1  -2   7  168.87    7.66
   1   2   7  179.10    7.00
   1  -4   7  522.52   14.78
   1   4   7  533.19   12.49
  -1   4   7  488.96   10.93
   1  -4   7  478.98   12.97
  -1  -4   7  514.87   15.09
   1  -6   7   34.66    3.90
  -1  -6   7   34.36    4.20
   1  -6   7   31.53    3.88
  -1  -8   7  101.29    7.61
  -1  -8   7   97.48    7.62
   1  -8   7  104.56    7.60
   1  -8   7   92.09    6.93
   1 -10   7    0.52    1.36
  -1 -10   7    1.61    2.26
  -1 -10   7    0.73    1.96
   1 -10   7   -1.64    1.95
  -1  -1   8  261.57    9.99
  -1   1   8  234.28    8.95
   1   1   8  257.33    9.24
  -1  -1   8  231.20    6.97
   1  -1   8  265.01    9.98
  -1  -3   8  625.19   17.34
   1  -3   8  600.40   13.98
  -1   3   8  630.21   14.18
   1  -3   8  605.68   16.61
   1   3   8  581.43   14.23
  -1  -5   8   12.48    2.38
   1  -5   8   10.21    2.44
  -1  -5   8    6.66    2.11
   1  -5   8   11.93    2.32
   1  -7   8  565.52   17.86
   1  -7   8  530.20   17.04
  -1  -7   8  567.84   18.55
  -1  -7   8  504.70   17.23
   1  -9   8    9.94    2.86
  -1  -9   8   10.15    2.94
  -1  -9   8    5.60    2.59
   1  -9   8    6.03    2.15
   1 -11   8  229.26   13.30
  -1 -11   8  217.43   12.84
  -1 -11   8  223.62   13.72
   1   0   9   22.82    3.14
  -1   0   9   25.25    3.19
   1   2   9 1826.37   30.60
  -1   2   9 1781.90   30.31
   1  -2   9 1824.55   33.01
  -1  -2   9 1845.36   33.58
  -1  -2   9 1723.16   27.53
   1  -4   9   33.93    3.41
  -1   4   9   37.69    3.35
  -1  -4   9   31.61    4.19
  -1  -4   9   33.23    3.60
   1   4   9   39.48    3.69
   1  -4   9   41.25    4.58
  -1  -6   9  746.99   20.63
   1  -6   9  772.46   20.15
  -1  -6   9  765.52   22.39
   1  -6   9  763.30   21.81
   1  -8   9   61.22    6.33
  -1  -8   9   69.24    6.94
   1  -8   9   63.75    6.24
  -1  -8   9   66.22    6.61
  -1 -10   9  163.34   11.29
  -1 -10   9  156.66   11.12
   1 -10   9  148.87   10.41
   1 -10   9  165.55   10.83
  -1  -1  10   98.00    6.98
  -1   1  10  105.40    6.84
   1   1  10  104.93    6.75
   1  -1  10  107.47    7.19
  -1  -3  10  374.90   14.59
  -1  -3  10  357.14   11.33
  -1   3  10  358.70   11.98
   1  -3  10  355.06   10.89
   1   3  10  354.16   12.21
   1  -3  10  353.71   14.06
  -1  -5  10    5.18    1.98
   1  -5  10    2.79    1.98
  -1  -5  10    1.50    1.45
   1  -5  10    0.44    1.21
   1  -7  10  353.66   15.52
  -1  -7  10  364.86   16.16
  -1  -7  10  335.46   14.38
   1  -7  10  319.08   13.35
   1  -9  10   12.40    3.20
  -1  -9  10   13.14    3.42
   1  -9  10    8.10    2.52
  -1  -9  10   14.99    3.67
  -1   0  11  354.52   13.93
   1   0  11  362.83   13.96
   1  -2  11  187.23   10.40
  -1  -2  11  172.17   10.14
   1   2  11  172.11    9.02
  -1   2  11  172.88    9.05
  -1  -4  11  218.84   12.08
   1  -4  11  224.29   11.93
  -1  -6  11   53.37    5.45
   1  -6  11   54.97    6.36
   1  -6  11   58.86    5.50
  -1  -6  11   56.99    6.60
   1  -8  11   45.87    6.09
  -1  -8  11   44.64    6.21
  -1  -8  11   39.93    5.34
   1  -8  11   45.88    5.38
   1  -1  12  175.64   10.33
  -1  -1  12  195.37   11.02
  -1   1  12  180.04   10.04
   1   1  12  189.14   10.25
   1   3  12   38.25    4.60
   1  -3  12   35.73    5.05
  -1  -3  12   41.70    5.55
   1  -5  12  292.67   14.68
  -1  -5  12  306.98   15.45
   1  -7  12   -0.03    2.00
   1   0  13  621.73   20.43
  -1   0  13  600.30   20.48
   1   2  13    4.31    2.10
  -1  -2  13    3.49    2.46
   1  -2  13    2.28    2.03
   1  -4  13  452.14   18.89
  -1  -4  13  464.16   19.57
   1   1  14   38.96    5.24
   1  -1  14   34.35    5.20
  -1  -1  14   32.19    5.05
  -2   0   0 7416.05   78.42
  -2   2   0  524.05    8.16
  -2   2   0  520.55    8.33
   2  -2   0  518.15    8.53
   2  -4   0 4577.52   48.30
   2  -4   0 4609.86   52.47
  -2   4   0 4520.02   48.96
  -2  -4   0 4561.99   53.57
   2  -4   0 4565.58   48.42
   2   6   0   28.21    3.11
  -2  -6   0   22.91    2.43
   2  -6   0   20.81    1.42
   2  -6   0   26.39    2.62
  -2  -8   0 1048.62   20.39
   2  -8   0 1081.42   21.84
  -2  -8   0 1044.99   19.82
   2 -10   0   71.02    5.73
   2  10   0   79.47    7.10
   2 -12   0  113.53    8.09
  -2 -12   0  115.54    9.18
  -2  -1   1 2367.26   29.20
  -2   1  -1 2365.73   27.85
  -2  -1  -1 2411.94   28.98
   2  -1   1 2391.21   27.64
  -2   1   1 2374.43   28.32
  -2  -3   1  246.07    6.85
   2  -3   1  251.30    6.45
  -2  -3  -1  271.97    7.13
  -2   3   1  259.60    4.17
   2  -3   1  253.30    5.71
  -2   3  -1  258.83    4.68
   2  -5   1 2213.39   30.81
   2  -5   1 2152.63   27.17
  -2  -5  -1 2218.77   30.70
  -2  -5   1 2137.54   29.69
   2  -5  -1 2197.34   29.04
  -2  -7   1    7.86    1.58
   2  -7  -1    8.35    1.61
   2  -7   1    9.09    1.24
  -2  -7  -1    7.63    1.54
   2   7   1    7.96    2.15
  -2  -7   1    7.22    1.32
   2   7  -1    9.72    2.18
   2  -7   1    9.25    1.89
   2  -9   1 1151.49   24.69
  -2  -9   1 1139.65   22.97
   2   9  -1 1133.26   27.11
   2   9   1 1120.74   27.02
   2  -9  -1 1099.16   22.86
   2  11   1   33.34    5.20
   2 -11   1   44.97    5.03
   2 -11  -1   38.05    4.37
   2  11  -1   40.58    5.56
  -2 -13   1  326.94   16.48
   2 -13   1  336.77   15.16
   2   0   2 4468.39   49.67
  -2   0   2 4529.08   50.47
   2  -2   2 1337.09   18.76
   2  -2   2 1388.87   18.97
  -2  -2   2 1387.39   19.71
  -2   2  -2 1391.12   17.65
   2  -4   2 1373.82   19.71
  -2  -4   2 1363.71   22.04
   2  -4   2 1346.65   21.13
  -2  -4   2 1342.26   20.02
   2   6   2  401.21   12.23
   2   6  -2  412.04   12.33
   2  -6   2  407.98    9.78
  -2  -6  -2  405.98   11.04
   2  -6   2  402.38   11.59
  -2  -6   2  397.14   11.37
   2  -6  -2  419.67    9.92
  -2  -6   2  405.27    9.52
   2   8   2  166.13    9.14
   2  -8   2  160.21    8.13
  -2  -8   2  179.82    8.24
   2   8  -2  168.32    9.07
  -2  -8  -2  173.84    6.72
  -2  -8  -2  167.59    7.55
   2  -8  -2  170.42    7.15
   2  -8   2  166.04    6.29
   2 -10   2   24.46    3.77
  -2 -10   2   22.55    3.22
   2 -10  -2   23.11    3.11
   2  10   2   21.90    3.95
   2  10  -2   21.17    3.87
  -2 -12   2   -0.92    1.88
   2 -12   2    0.57    2.09
   2  -1   3 2068.58   26.92
  -2  -1   3 2072.70   27.86
   2   1   3 2118.07   26.73
  -2  -1   3 2062.31   27.57
  -2   1   3 2109.41   25.96
   2  -3   3 3207.58   39.00
   2  -3   3 3077.03   38.89
  -2   3   3 3142.06   33.70
  -2  -3   3 3165.19   40.81
  -2  -3   3 3153.67   38.58
   2  -5   3  211.95    7.11
   2   5  -3  202.82    7.84
  -2  -5   3  218.94    8.21
  -2  -5   3  216.94    6.58
   2  -5   3  215.26    7.85
   2  -7   3 1903.30   29.11
   2   7   3 2003.76   34.14
  -2  -7   3 1933.34   32.40
   2  -7   3 1886.42   32.36
   2   7  -3 1933.14   33.92
  -2  -7  -3 1879.63   30.92
   2  -9   3    3.96    1.38
   2  -9   3    3.87    1.95
  -2  -9  -3    2.69    1.47
  -2  -9   3    0.42    1.08
   2   9  -3   -1.10    1.86
   2   9   3    5.06    1.83
   2 -11   3  669.67   21.03
   2  11  -3  706.20   23.67
   2  11   3  703.30   23.60
  -2 -13   3    1.60    2.32
   2 -13   3   -0.11    1.77
   2   0   4  330.80    8.18
  -2   0   4  326.33    8.40
   2  -2   4 7014.57   79.72
  -2  -2   4 7183.42   81.20
  -2   2   4 7127.88   76.42
   2   2   4 7251.08   78.48
   2  -2   4 7250.88   77.79
   2   4  -4  304.55    8.90
   2  -4   4  300.87    8.93
  -2  -4   4  285.68    9.62
  -2   4   4  303.39    4.74
   2  -4   4  309.87    9.06
   2   6   4 2601.77   39.29
  -2  -6   4 2643.38   40.06
   2  -6   4 2587.94   37.20
   2   6  -4 2624.09   40.06
   2  -6   4 2663.11   39.33
   2   8   4  203.71   10.03
   2  -8   4  197.63    9.59
   2   8  -4  205.09   10.12
  -2  -8  -4  188.35    8.89
   2  -8   4  197.94    8.35
  -2  -8   4  207.10    9.77
   2 -10   4  496.12   17.42
  -2 -10   4  483.40   16.64
   2  10   4  481.93   18.08
   2  10  -4  470.72   18.10
  -2 -12   4  127.80   10.66
   2 -12   4  131.57    9.66
  -2   1   5   17.64    1.95
  -2  -1   5   23.86    2.46
   2   1   5   17.89    2.00
   2  -1   5   18.87    2.16
   2  -3   5  313.79    8.73
   2  -3   5  324.17    9.76
  -2   3   5  320.73    7.26
  -2  -3   5  335.01   10.56
   2  -5   5   38.06    3.44
   2  -5   5   41.75    3.67
  -2  -5   5   45.97    4.20
   2   5  -5   40.05    3.58
   2   5   5   47.70    3.67
   2  -7   5  419.47   13.67
   2   7  -5  429.36   14.16
  -2  -7   5  422.62   14.24
   2   7   5  416.05   13.47
   2  -7   5  396.33   12.61
   2   9  -5   89.37    7.33
   2  -9   5   91.50    7.14
   2  -9   5   81.38    5.86
  -2  -9  -5   91.51    6.77
  -2  -9   5   86.23    6.89
   2   9   5   96.92    7.37
   2 -11   5  183.29   11.09
  -2 -11   5  210.80   13.23
  -2 -11   5  182.74   10.78
   2   0   6 2306.83   32.68
  -2   0   6 2275.45   33.06
   2  -2  -6    1.08    0.32
   2   2  -6    1.48    0.49
  -2   2   6    2.46    0.96
   2  -2   6    2.11    0.80
  -2  -2   6    3.02    1.28
  -2   4   6 1422.09   19.92
   2  -4   6 1428.59   25.77
   2  -4   6 1464.71   24.50
  -2  -4   6 1509.88   27.68
   2   4   6 1407.65   22.23
   2   4  -6 1451.18   23.62
   2  -6   6    4.98    1.68
   2   6   6    6.38    1.59
   2  -6   6    4.20    1.43
   2   6  -6    4.95    1.71
  -2  -6   6    6.31    2.13
   2   8   6  377.09   13.65
  -2  -8   6  392.42   14.95
   2  -8   6  400.32   13.82
   2  -8   6  374.46   14.06
   2   8  -6  388.48   14.63
   2 -10   6   19.96    3.85
   2 -10   6   25.67    3.74
  -2 -10   6   16.84    3.63
  -2   1   7  768.80   16.46
   2  -1   7  776.67   17.16
   2   1   7  783.61   16.59
  -2  -1   7  774.09   17.74
  -2   3   7  281.89    8.42
  -2  -3   7  294.75   11.11
   2   3  -7  279.28    7.36
   2  -3   7  294.33    9.01
   2   3   7  292.46    7.14
   2  -3   7  297.50   10.47
   2   3   7  290.27    9.26
   2   5   7  792.58   15.98
   2  -5   7  769.12   17.92
  -2  -5   7  761.05   20.24
   2  -5   7  778.47   19.23
   2   5  -7  754.58   16.81
   2   7   7   39.29    3.91
   2  -7   7   30.86    3.89
   2  -7   7   35.28    4.13
  -2  -7   7   34.80    4.51
   2   7  -7   40.00    4.33
   2  -9   7  431.02   15.54
   2  -9   7  428.81   16.16
  -2  -9   7  417.17   16.93
  -2 -11   7    6.04    3.09
   2 -11   7    2.74    1.69
  -2 -11   7    5.33    2.62
   2   0   8 1091.02   21.95
  -2   0   8 1081.65   22.18
   2   2   8   17.54    2.39
   2  -2   8   20.05    2.96
  -2   2   8   13.36    2.12
   2  -4   8  724.12   19.06
  -2   4   8  765.44   15.10
  -2  -4   8  732.74   20.06
   2  -4   8  735.01   16.74
   2  -6   8   16.79    2.88
   2  -6   8   20.26    3.42
  -2  -6   8   17.30    3.36
   2  -8   8  265.69   12.39
   2  -8   8  234.64   11.58
  -2  -8   8  256.74   13.22
   2 -10   8   24.33    4.24
   2 -10   8   28.65    4.51
  -2 -10   8   23.05    4.36
  -2 -10   8   21.50    4.45
   2  -1   9   44.69    4.44
  -2   1   9   41.56    4.03
   2   1   9   45.29    4.25
  -2  -1   9   41.00    4.35
  -2  -1   9   42.53    3.13
   2   3   9    2.64    1.18
   2  -3   9    6.48    2.15
  -2   3   9    4.56    1.44
  -2  -3   9    4.41    2.09
   2  -5   9   79.84    6.47
  -2  -5   9   92.22    7.44
   2  -5   9   75.97    5.59
  -2  -7   9    1.27    1.84
   2  -7   9    1.79    1.31
  -2  -7   9    2.77    1.89
   2  -7   9    0.55    1.37
  -2  -9   9   54.75    6.66
   2  -9   9   56.55    6.07
  -2  -9   9   53.91    6.57
   2  -9   9   62.24    6.34
   2   0  10   54.64    5.06
  -2   0  10   43.47    4.56
   2  -2  10  409.25   14.56
  -2   2  10  402.39   13.36
  -2  -2  10  385.16   14.83
   2   2  10  395.42   13.47
  -2  -4  10   38.01    4.94
   2  -4  10   34.02    4.47
  -2  -4  10   30.40    3.70
   2  -6  10  225.28   11.87
  -2  -6  10  200.81   10.78
   2  -6  10  216.79   10.28
  -2  -6  10  220.92   12.53
   2  -8  10   26.39    4.69
  -2  -8  10   23.43    4.57
   2  -8  10   32.51    4.57
  -2  -8  10   20.49    4.20
   2  -1  11  414.12   15.38
  -2  -1  11  422.21   16.02
  -2   1  11  405.94   14.67
   2   1  11  424.71   14.91
   2  -3  11  425.20   16.27
   2   3  11  422.52   14.66
  -2  -3  11  420.86   16.86
   2  -5  11  262.19   13.17
  -2  -5  11  261.13   14.00
  -2  -5  11  251.03   11.54
   2  -7  11  266.05   13.86
  -2  -7  11  245.70   14.23
  -2  -7  11  235.99   12.65
   2   0  12   38.81    4.80
  -2   0  12   24.40    4.02
  -2   2  12   94.68    7.12
   2  -2  12   82.71    7.25
  -2  -2  12   93.89    8.07
   2   2  12   90.33    7.11
   2  -4  12   30.72    4.80
  -2  -4  12   25.44    4.67
  -2  -6  12   70.04    7.73
   2  -6  12   67.09    7.29
   2  -1  13   47.38    5.76
   2   1  13   42.11    5.29
  -2   1  13   42.27    5.17
  -2  -1  13   53.03    6.44
   2  -3  13   48.42    6.10
  -2  -3  13   49.74    6.34
  -2   0  14   63.36    6.85
   2   0  14   63.46    6.77
  -2  -2  14  105.40    9.24
  -3   1   0    1.90    0.58
  -3  -1   0    2.08    0.79
  -3   3   0    0.49    0.41
  -3  -3   0    3.32    0.98
  -3  -5   0    0.00    0.86
   3   7   0   -1.21    1.26
   3  -7   0    1.70    1.02
  -3  -7   0    0.18    0.69
  -3  -9   0    0.67    0.99
   3   9   0    2.56    2.09
   3  -9   0   -1.11    1.35
   3  11   0   -0.29    1.90
  -3 -13   0    1.42    2.58
  -3   0   1  528.35   10.99
  -3   0  -1  531.13   10.74
  -3  -2   1 1095.29   18.58
  -3   2  -1 1093.54   16.61
  -3  -2  -1 1107.49   18.23
  -3   2   1 1112.85   16.95
  -3   4   1  417.78    7.16
  -3  -4   1  443.28   11.26
   3  -4   1  445.71    8.90
  -3  -4  -1  438.94   11.23
  -3   4  -1  456.98    7.89
  -3  -6   1  485.64   12.83
  -3  -6  -1  515.04   13.58
   3  -6   1  509.07   12.53
   3  -6   1  483.18    9.77
  -3  -8   1  177.07    7.55
  -3  -8  -1  165.23    8.06
   3   8  -1  187.80    9.90
  -3  -8   1  183.90    8.63
   3  -8   1  185.35    8.51
   3   8   1  165.14    9.38
   3 -10   1  124.98    7.84
  -3 -10   1  132.79    7.94
   3  10  -1  111.30    8.81
   3  10   1  126.97    9.50
   3  12  -1   59.25    7.22
   3  12   1   66.69    8.03
  -3  -1   2 2542.94   33.99
  -3   1   2 2610.82   33.24
   3  -1   2 2559.55   32.04
  -3   1  -2 2612.91   32.38
  -3  -1  -2 2617.61   33.42
  -3  -3  -2 2323.34   32.43
  -3  -3   2 2333.81   32.36
  -3   3  -2 2366.18   28.98
   3  -3   2 2357.53   30.11
  -3  -5   2  906.47   17.61
   3  -5   2  890.57   15.69
  -3  -5  -2  950.66   18.69
   3  -5   2  953.23   17.61
  -3  -7   2  986.93   19.29
  -3  -7   2 1014.90   21.88
   3  -7   2 1010.78   17.50
   3   7  -2 1018.76   23.02
  -3  -7  -2 1018.11   21.22
   3   7   2  985.61   22.98
   3  -7   2 1035.56   20.94
   3   9  -2  208.61   11.44
  -3  -9  -2  219.52    9.80
  -3  -9   2  214.89   10.18
   3  -9   2  225.59   10.09
   3   9   2  236.07   12.19
   3  11  -2  290.54   15.15
   3  11   2  321.44   16.16
   3 -11   2  309.60   13.64
  -3 -13   2   46.47    6.51
  -3   0   3  243.92    7.53
   3   0   3  253.20    7.05
  -3  -2   3 1834.12   26.64
  -3   2  -3 1764.47   24.32
   3  -2   3 1787.04   25.04
   3  -4   3  195.87    6.67
  -3  -4   3  204.47    8.21
  -3   4   3  195.16    3.84
  -3   4  -3  192.00    5.31
  -3   4   3  202.02    3.61
  -3  -4   3  202.83    7.20
   3  -4   3  196.21    6.97
   3  -6   3  653.32   13.96
  -3  -6   3  638.40   14.20
  -3  -6   3  639.87   16.52
   3   6  -3  637.79   16.64
  -3  -6  -3  638.12   15.85
   3  -6   3  644.18   15.32
   3   8  -3  110.58    7.73
  -3  -8   3  110.07    7.10
   3   8   3  109.44    7.65
  -3  -8  -3   95.55    6.31
   3  -8   3  108.97    5.58
   3  -8   3  116.10    6.96
   3 -10   3  115.43    7.91
  -3 -10   3  116.40    8.09
   3  10   3  116.20    9.12
   3  10  -3  129.30    9.55
   3  12  -3   55.19    7.11
   3 -12   3   58.91    6.35
   3  12   3   56.73    7.29
  -3   1   4  445.10   10.08
  -3  -1   4  452.56   11.28
   3   1   4  431.20   10.25
   3  -1   4  412.76   10.20
   3  -3   4   86.00    4.55
  -3   3   4   85.12    3.35
  -3  -3   4   93.97    5.46
  -3  -3   4   83.70    4.69
   3  -5   4  440.51   11.71
   3  -5   4  439.01   11.94
  -3   5  -4  461.02    8.60
  -3  -5   4  456.04   13.74
  -3  -5   4  436.56   11.57
  -3  -7   4    2.49    1.73
   3   7  -4    2.49    1.63
   3  -7   4    0.13    0.99
   3   7   4    1.11    1.18
   3  -7   4    5.65    1.84
   3  -9   4  215.61    8.92
   3   9   4  244.74   12.36
  -3  -9   4  231.07   11.45
   3   9  -4  231.53   12.13
   3  -9   4  235.80   11.05
  -3  -9  -4  221.16   10.69
  -3 -11   4    2.89    1.88
   3 -11   4   -0.37    1.67
   3  11   4    1.40    1.99
   3  11  -4    5.34    3.33
  -3   0   5 3479.82   44.92
   3   0   5 3453.20   44.27
   3  -2   5  414.51   10.93
  -3   2   5  395.65    9.64
  -3  -2   5  415.91   11.94
   3  -4   5 2213.33   33.07
  -3   4   5 2173.35   26.17
  -3  -4   5 2200.62   35.72
   3  -4   5 2130.06   32.10
   3   6   5  291.59   10.83
   3  -6   5  290.32   10.28
  -3  -6   5  290.68   11.87
   3  -6   5  290.20   10.36
   3   6  -5  294.17   11.24
   3  -8   5  596.20   16.11
   3   8   5  615.57   18.90
  -3  -8   5  607.43   19.12
  -3  -8  -5  602.02   18.15
   3  -8   5  610.10   17.66
   3   8  -5  602.51   19.21
  -3 -10   5  146.44    9.81
   3  10   5  156.37   10.42
   3 -10   5  163.54    9.80
   3  10  -5  163.00   10.99
   3 -12   5  106.02    8.95
  -3 -12   5   94.45    9.63
   3  -1   6  814.56   17.12
  -3   1   6  826.75   16.81
  -3  -1   6  824.37   18.26
   3   1   6  823.51   16.68
   3  -3   6  277.40    9.63
  -3   3   6  258.00    7.60
  -3  -3   6  266.54   10.45
   3  -5   6  922.93   20.45
  -3   5  -6  961.12   16.62
  -3  -5   6  912.63   22.39
   3   5  -6  930.20   20.13
   3  -5   6  931.61   19.60
   3  -7   6   27.86    3.53
  -3  -7   6   19.34    3.38
   3   7   6   19.31    3.02
   3  -7   6   29.25    3.65
   3   7  -6   23.26    3.56
   3  -9   6  496.50   15.76
  -3  -9  -6  471.41   17.13
   3  -9   6  488.42   16.86
   3   9   6  467.84   17.03
  -3  -9   6  488.96   18.18
   3   9  -6  487.94   18.11
   3 -11   6   -0.74    2.13
  -3 -11   6    0.36    1.83
   3  11   6    4.43    2.40
  -3   0   7  583.87   14.96
   3   0   7  543.67   14.07
   3  -2   7  255.17    9.47
   3   2  -7  249.04    6.79
   3   2   7  260.00    9.18
  -3   2   7  248.93    8.64
  -3  -2   7  249.42   10.29
   3  -4   7  363.85   12.24
  -3   4   7  337.16    8.70
   3   4  -7  334.60   10.26
  -3  -4   7  348.08   13.13
   3  -6   7   68.56    5.56
  -3  -6   7   67.08    6.13
   3   6  -7   75.13    5.65
   3  -6   7   62.62    5.06
   3   6   7   60.90    4.80
   3  -8   7   58.40    5.51
  -3  -8   7   44.67    5.51
   3  -8   7   48.04    5.16
   3   8   7   60.39    5.60
   3   8  -7   53.48    5.50
   3 -10   7    0.70    1.95
  -3 -10   7   -0.13    1.88
  -3 -10  -7    3.46    2.23
  -3   1   8  106.19    6.18
  -3  -1   8   93.70    6.30
   3   1   8   98.12    6.04
   3  -1   8  101.26    6.30
   3  -3   8  350.76   12.51
  -3  -3   8  369.75   13.75
  -3   3   8  362.45   10.70
   3   5  -8    2.36    1.31
   3  -5   8   -1.04    1.54
  -3  -5   8    3.24    1.93
   3  -7   8  379.69   14.53
  -3  -7   8  362.63   15.89
   3  -7   8  355.58   13.72
   3  -9   8   16.54    3.46
   3  -9   8   16.25    3.17
  -3  -9   8   14.93    3.77
  -3  -9  -8   24.13    4.35
  -3 -11   8  153.31   11.48
  -3   0   9   10.16    2.32
   3   0   9    7.60    2.10
   3  -2   9 1459.87   29.05
   3   2   9 1447.37   27.83
  -3   2   9 1445.06   26.89
  -3  -2   9 1456.92   30.62
   3  -4   9   17.29    3.13
  -3  -4   9   17.79    3.48
   3  -6   9  666.90   20.16
  -3  -6   9  675.72   22.46
   3  -8   9   44.20    5.39
  -3  -8   9   45.31    6.07
  -3 -10   9  122.70   10.37
  -3 -10   9  128.71   10.71
  -3 -10  -9  111.57    8.93
   3 -10   9  107.83    8.57
  -3  -1  10  177.97    9.88
  -3   1  10  171.77    9.00
   3   1  10  173.53    9.07
   3  -1  10  172.20    9.34
   3  -3  10  418.35   15.32
  -3   3  10  439.34   13.73
  -3  -3  10  432.83   16.86
   3  -5  10   13.19    3.11
  -3  -5  10   14.97    3.60
   3  -7  10  413.65   16.65
  -3  -7  10  410.32   18.36
  -3  -7  10  400.53   16.91
  -3  -9  10    1.46    2.00
   3  -9  10    0.45    1.54
  -3  -9  10    1.02    2.50
  -3   0  11  307.52   13.39
   3   0  11  325.31   13.39
  -3   2  11  166.61    9.10
   3   2  11  178.39    9.62
  -3  -2  11  161.11   10.24
   3  -2  11  165.36    9.83
   3  -4  11  213.42   11.58
  -3  -4  11  208.57   12.47
   3  -6  11   39.65    5.39
  -3  -6  11   40.00    5.91
  -3  -6  11   47.87    5.51
  -3  -8  11   39.12    5.75
   3  -8  11   41.57    5.66
  -3   1  12  238.89   11.98
  -3  -1  12  227.17   12.50
   3   1  12  243.65   11.92
   3  -1  12  252.12   12.51
  -3  -3  12   55.02    6.65
   3  -3  12   71.53    6.93
   3  -5  12  355.13   16.09
  -3  -5  12  363.57   17.75
  -3   0  13  502.76   19.08
   3   0  13  539.60   19.37
   3   2  13    2.69    1.89
   3  -2  13   -2.12    1.79
  -3  -2  13    2.27    2.27
  -3  -4  13  378.43   18.17
   3  -4  13  376.39   16.92
   3   1  14   15.14    3.47
  -3  -1  14   15.14    3.47
  -4   0   0 9999.00  109.07
  -4   2   0  253.61    7.55
  -4  -2   0  224.00    7.95
  -4  -4   0 5454.70   67.68
  -4   4   0 5510.26   61.95
  -4  -6   0  197.25    8.84
  -4  -8   0 1306.32   27.13
   4   8   0 1399.04   30.66
   4  10   0  202.78   12.57
   4  12   0  179.82   13.00
  -4   1   1 1107.33   19.15
  -4  -1   1 1098.38   19.72
  -4   1  -1 1084.80   18.60
  -4  -1  -1 1085.24   19.30
  -4   3  -1  140.56    5.30
  -4  -3   1  139.92    6.46
  -4  -3  -1  133.88    6.24
  -4   3   1  131.01    5.30
  -4  -5   1 1585.88   27.76
  -4  -5  -1 1591.01   27.95
  -4   5  -1 1569.50   21.08
  -4  -7   1   13.41    2.42
  -4  -7  -1   18.98    2.91
  -4  -9  -1  847.65   21.46
  -4  -9   1  828.18   22.05
   4   9   1  891.69   25.42
   4   9  -1  883.57   25.25
   4  11   1   39.54    6.02
   4  11  -1   42.85    5.99
  -4   0  -2  477.05   11.41
  -4   0   2  511.51   12.27
  -4  -2   2 2675.17   37.23
  -4   2  -2 2647.71   34.77
  -4   2   2 2635.46   35.70
  -4  -2  -2 2591.64   36.41
  -4  -4   2  243.40    8.93
  -4   4  -2  258.28    7.13
  -4  -4  -2  251.34    9.10
   4  -4   2  262.64    7.63
  -4  -6  -2  802.33   18.91
   4  -6   2  765.84   14.94
  -4  -8   2   18.65    2.72
  -4  -8  -2   21.17    3.13
   4  -8   2   17.23    2.03
   4   8   2   17.63    3.44
   4   8  -2   15.70    3.08
  -4  -8   2   17.49    3.11
   4  10  -2   81.93    7.89
  -4 -10   2  102.83    7.89
   4  10   2   99.06    8.95
   4  12   2   11.85    3.99
   4  12  -2    5.46    3.04
  -4   1  -3  737.56   14.76
  -4  -1  -3  773.02   15.66
  -4   1   3  746.20   15.75
   4  -1   3  773.72   14.77
  -4  -1   3  751.65   16.07
  -4   3  -3 1712.29   25.16
  -4  -3  -3 1726.92   28.06
   4  -3   3 1743.17   25.71
  -4  -3   3 1747.52   28.21
  -4   5  -3   89.47    3.73
  -4  -5   3   83.38    5.97
  -4  -5  -3   94.11    5.87
   4  -5   3   86.23    4.69
  -4  -5   3   90.99    5.52
   4   7  -3 1328.13   28.44
  -4  -7   3 1319.48   28.00
  -4  -7  -3 1296.30   26.81
  -4  -7   3 1304.64   25.02
   4  -7   3 1309.19   22.73
   4   9  -3    4.83    2.46
  -4  -9  -3    6.99    1.99
  -4  -9   3    5.94    2.01
   4   9   3    3.99    2.36
   4  11   3  518.74   21.36
   4  11  -3  521.85   21.30
   4   0   4    6.17    1.35
  -4   0   4    8.85    1.77
  -4  -2   4 3214.79   45.11
  -4   2   4 3294.66   41.46
  -4  -2   4 3392.88   46.56
  -4   2  -4 3323.81   42.66
   4  -2   4 3344.58   42.94
  -4  -4   4    9.12    2.12
  -4   4  -4    9.85    1.46
   4  -4   4    9.31    1.64
  -4   4   4    9.69    1.16
  -4  -4  -4   12.48    2.29
  -4  -4   4   12.62    2.13
  -4  -6   4 1388.61   28.66
  -4  -6   4 1333.25   25.31
   4  -6   4 1379.11   24.32
  -4  -6  -4 1362.66   27.24
  -4  -8  -4   41.76    4.62
  -4  -8   4   32.22    4.31
   4   8   4   35.81    4.65
   4   8  -4   45.04    5.16
   4  -8   4   34.92    3.54
  -4 -10   4  256.47   13.36
   4  10   4  252.20   13.94
   4  10  -4  244.54   13.66
   4  12   4   65.78    7.85
   4  12  -4   60.44    7.59
  -4   1   5  187.23    7.28
  -4  -1   5  181.48    7.89
   4  -1   5  196.15    7.46
  -4   3   5  513.07   11.29
  -4  -3   5  536.70   15.42
  -4   3  -5  547.28   12.74
   4  -3   5  546.72   13.64
  -4  -5   5    2.48    1.83
  -4   5  -5    1.62    0.82
   4  -5   5    1.21    1.16
   4  -7   5  524.09   14.69
  -4  -7   5  531.88   18.00
   4   7  -5  527.11   17.25
  -4  -7  -5  528.48   16.97
   4   7   5  493.83   16.44
   4  -9   5   30.46    3.61
   4   9   5   26.86    4.43
  -4  -9  -5   23.88    4.02
  -4  -9   5   28.61    4.80
   4   9  -5   27.77    4.54
  -4 -11   5  210.73   12.84
   4  11   5  243.55   14.09
   4  11  -5  220.76   13.92
  -4   0   6 1131.70   22.19
   4   0   6 1102.67   21.18
  -4   2   6   89.15    5.00
  -4  -2   6   92.58    6.21
   4  -2   6   85.51    5.30
  -4   4   6  708.26   13.05
  -4  -4   6  693.32   19.39
  -4   4  -6  683.11   15.11
   4  -4   6  675.85   16.77
   4  -6   6   21.45    3.03
   4   6  -6   21.26    3.17
  -4  -6   6   23.99    3.90
   4   8  -6  191.52   10.90
  -4  -8  -6  176.52   10.44
   4   8   6  180.62   10.27
  -4  -8   6  176.19   10.97
   4  -8   6  185.73    9.18
   4  10   6    0.31    1.73
  -4 -10  -6    3.68    2.24
  -4 -10   6    2.67    2.13
   4  10  -6    0.85    2.27
  -4   1   7 1077.28   21.84
  -4  -1   7 1041.87   23.20
   4  -1   7 1053.51   21.73
   4   1   7 1079.54   21.72
  -4  -3   7  537.33   16.83
   4  -3   7  511.48   14.64
   4  -5   7 1034.85   23.17
   4   5  -7 1000.99   21.93
  -4  -5   7 1039.13   26.45
   4  -7   7  106.89    7.23
  -4  -7   7  123.57    9.29
   4   7   7  105.95    7.25
   4   7  -7  110.76    7.77
  -4  -9   7  497.58   20.00
   4   9   7  535.30   18.71
   4   9  -7  521.67   19.31
  -4  -9  -7  532.32   19.66
   4  -9   7  526.38   17.28
  -4 -11   7   14.00    4.13
  -4   0   8 1136.34   24.85
   4   0   8 1200.98   24.29
  -4   2   8   57.83    4.57
  -4  -2   8   65.50    5.83
   4  -2   8   59.21    5.12
  -4  -4   8  825.12   23.39
   4  -4   8  834.43   21.00
   4  -6   8   60.34    5.65
  -4  -6   8   61.88    6.57
  -4  -8   8  286.57   15.23
  -4  -8  -8  300.66   14.75
   4  -8   8  301.93   13.17
  -4 -10   8   36.19    5.81
  -4 -10  -8   41.11    5.69
   4   1   9    0.91    1.19
   4  -1   9    4.69    1.96
  -4   1   9    3.70    1.43
  -4  -1   9    2.16    1.57
   4  -3   9   26.81    3.76
  -4   3   9   28.53    3.23
  -4  -3   9   25.03    4.23
   4  -5   9    4.04    1.95
  -4  -5   9    3.85    2.18
   4  -7   9   38.02    4.99
  -4  -7   9   44.13    6.13
   4  -9   9    8.72    2.99
  -4  -9   9   14.16    3.84
  -4  -9  -9    8.69    2.95
  -4   0  10   61.72    5.82
   4   0  10   65.31    5.75
  -4   2  10  415.76   14.14
  -4  -2  10  421.02   16.69
   4  -2  10  430.70   15.33
  -4  -4  10   54.81    6.41
   4  -4  10   58.63    5.79
  -4  -6  10  231.45   13.91
   4  -6  10  232.09   12.20
   4  -8  10   39.07    5.27
  -4  -8  10   36.80    5.84
  -4   1  11  146.96    9.10
  -4  -1  11  156.37   10.14
   4   1  11  148.88    9.18
   4  -1  11  152.52    9.35
  -4  -3  11  153.61   10.72
   4  -3  11  163.69   10.07
  -4  -5  11  108.62    9.52
   4  -5  11   98.23    8.19
  -4  -7  11   99.80    9.75
  -4  -7  11   87.21    8.29
   4   0  12   32.95    4.74
  -4   0  12   27.77    4.49
  -4  -2  12   65.27    7.01
   4  -2  12   69.48    6.84
   4  -4  12   24.72    4.48
  -4  -4  12   23.97    4.79
   4   1  13    4.64    2.58
   4  -1  13    5.93    2.84
  -4  -1  13    4.59    2.66
   4  -3  13    1.91    1.76
  -4  -3  13    2.18    1.75
  -5   1   0    0.26    0.65
  -5  -1   0   -0.51    0.88
  -5   3   0    0.40    0.63
  -5  -3   0    0.33    0.89
  -5  -5   0    2.19    1.28
  -5   5   0    1.51    0.90
  -5  -7   0    0.84    1.20
  -5  -9   0    2.11    1.66
  -5  -9   0   -1.09    1.56
   5   9   0    1.61    1.77
   5  11   0   -2.62    2.83
  -5   0   1 1344.58   23.87
  -5   0  -1 1339.18   23.47
  -5   2   1 1762.87   27.93
  -5  -2   1 1744.54   29.29
  -5   2  -1 1736.81   27.33
  -5  -2  -1 1726.01   28.82
  -5   4  -1  849.68   16.43
  -5  -4   1  839.67   19.35
  -5  -4  -1  838.66   19.39
  -5   4   1  831.15   16.90
  -5  -6   1  764.22   19.71
  -5  -6  -1  759.66   19.70
  -5  -8   1  323.80   13.06
  -5  -8  -1  300.95   12.61
  -5 -10   1  212.66   12.22
   5  10   1  203.34   13.27
   5  10  -1  204.71   13.12
   5  12   1  111.44   10.86
   5  12  -1  115.56   11.11
  -5  -1   2 1150.46   22.25
  -5   1  -2 1127.83   20.81
  -5  -1  -2 1127.45   21.31
  -5   1   2 1113.63   21.52
  -5   3   2 1245.23   22.60
  -5  -3   2 1274.85   24.47
  -5   3  -2 1235.43   21.53
  -5  -3  -2 1284.96   24.05
  -5   5  -2  560.78   12.19
  -5  -5   2  557.51   15.92
  -5  -5  -2  557.47   15.97
  -5  -7   2  665.32   18.61
  -5  -7  -2  656.08   18.76
   5   9  -2  153.53   10.44
  -5  -9  -2  124.58    8.43
  -5  -9   2  140.83    9.67
   5   9   2  145.68   10.49
   5  11   2  197.58   13.94
   5  11  -2  212.95   14.10
  -5   0  -3    4.49    1.38
  -5   0   3    2.24    1.22
  -5   2  -3  497.30   12.55
  -5  -2  -3  473.15   13.30
  -5   2   3  481.09   13.19
  -5  -2   3  491.84   13.95
  -5  -4   3    2.78    1.12
  -5   4  -3    2.85    0.93
   5  -4   3    3.44    1.19
  -5  -4  -3    3.42    1.44
   5  -6   3  172.48    7.19
  -5  -6   3  178.27    9.75
  -5  -6  -3  178.70    9.17
  -5  -6   3  171.11    8.79
   5   8  -3    5.97    2.40
  -5  -8  -3   11.94    2.49
  -5  -8   3   12.42    2.89
  -5  -8   3   10.51    2.55
   5  10  -3   32.17    5.53
  -5 -10   3   31.24    4.97
   5  10   3   32.42    5.48
   5  12   3   12.92    4.49
   5  12  -3   19.92    4.85
  -5   1  -4   74.27    4.72
  -5  -1  -4   75.37    5.10
  -5   1   4   82.58    5.50
  -5  -1   4   78.78    5.47
   5  -3   4    4.94    1.49
  -5   3  -4    4.63    1.42
  -5  -3  -4    2.53    1.21
  -5   3   4    0.72    0.69
  -5  -3   4    6.51    1.75
  -5   5  -4  200.02    7.11
  -5  -5   4  194.41   10.23
  -5  -5  -4  185.79    9.13
  -5  -5   4  176.15    8.74
   5  -5   4  175.86    7.59
  -5  -7   4    9.20    2.56
   5  -7   4   11.00    2.02
  -5  -7  -4    9.99    2.57
  -5  -7   4   11.47    2.60
   5   9  -4  114.58    9.38
  -5  -9   4  107.99    8.81
  -5  -9  -4  117.32    8.67
   5   9   4  125.58    9.66
  -5 -11   4    8.36    2.89
   5  11   4   12.48    4.12
   5  11  -4   10.07    3.76
  -5   0   5 1677.88   29.15
  -5   0  -5 1697.99   29.08
  -5   2   5   75.38    4.71
  -5  -2   5   73.25    5.67
  -5   2  -5   75.10    4.93
  -5  -2   5   65.91    5.21
  -5  -2  -5   77.15    5.49
   5  -2   5   71.66    4.83
  -5   4   5 1058.07   17.57
  -5  -4   5 1074.40   25.42
  -5   4  -5 1050.09   19.88
  -5  -4  -5 1037.92   23.76
  -5  -4   5 1056.70   23.35
   5  -4   5 1006.43   21.12
  -5  -6   5   71.24    6.58
   5  -6   5   67.60    5.02
  -5  -6  -5   66.35    5.91
  -5  -6   5   68.32    5.73
  -5  -8   5  298.90   14.59
  -5  -8  -5  282.92   13.39
   5  -8   5  307.91   11.45
   5   8   5  273.92   13.47
   5   8  -5  304.42   14.46
  -5 -10   5   73.98    7.88
  -5 -10  -5   64.93    6.91
   5  10  -5   77.10    8.21
   5  10   5   69.40    7.63
  -5   1   6  995.70   20.87
  -5  -1   6  985.63   22.37
  -5   1  -6  982.02   21.09
   5  -1   6  993.76   20.71
  -5   3   6  387.05   10.99
  -5  -3   6  395.63   14.61
  -5   3  -6  411.18   12.29
   5  -3   6  420.16   12.83
  -5  -5   6 1031.11   26.70
  -5  -5  -6 1064.67   25.63
   5  -5   6 1023.50   22.47
   5   7  -6   63.51    6.18
  -5  -7   6   64.98    6.95
   5  -7   6   67.40    5.47
  -5  -7  -6   61.40    6.18
  -5  -9   6  490.41   20.34
  -5  -9  -6  521.31   19.64
   5   9   6  528.34   20.13
   5   9  -6  533.81   20.68
   5  -9   6  522.39   16.40
  -5 -11   6   10.72    3.39
   5  11   6    5.93    2.90
   5  11  -6    8.56    3.01
  -5   0   7  623.87   17.54
   5   0   7  667.16   17.01
  -5   2   7   80.72    5.37
  -5  -2   7   81.19    6.51
  -5   2  -7   86.97    5.93
   5  -2   7   87.68    5.94
  -5  -4   7  427.71   16.61
  -5   4  -7  407.53   12.60
   5  -4   7  418.53   13.97
  -5  -6  -7   16.87    3.43
   5  -6   7   10.66    2.53
  -5  -6   7   16.15    3.70
   5   6  -7   10.96    2.56
   5   8  -7   93.04    7.97
  -5  -8   7   77.45    7.97
  -5  -8  -7   90.54    8.08
   5   8   7   89.35    7.52
   5  -8   7   94.57    7.00
  -5 -10  -7    3.57    1.90
  -5 -10   7    2.99    2.39
   5  10  -7    0.39    2.00
  -5   1   8  241.96   10.54
  -5  -1   8  231.33   11.30
   5  -1   8  235.18   10.23
  -5   3   8  510.20   14.12
  -5  -3   8  551.05   19.04
  -5   3  -8  524.04   15.57
   5  -3   8  539.67   16.50
   5  -5   8   25.18    3.74
  -5  -5   8   28.53    4.78
  -5  -7   8  481.97   20.35
  -5  -7  -8  478.44   18.90
   5  -7   8  483.96   16.93
   5  -9   8    1.35    1.84
  -5  -9  -8    1.32    2.03
  -5  -9   8   -2.48    2.67
   5   0   9   23.90    3.61
  -5   0   9   21.61    3.51
  -5   2   9 1260.36   26.40
  -5  -2   9 1267.55   30.36
   5  -2   9 1245.65   27.62
   5  -4   9   32.23    4.31
  -5  -4   9   30.75    4.84
  -5   4  -9   32.38    3.91
  -5  -6   9  573.71   22.38
  -5  -6  -9  604.42   21.67
   5  -6   9  582.51   19.27
  -5  -8   9   61.76    7.70
  -5  -8  -9   64.38    7.41
   5  -8   9   61.69    6.42
   5  -1  10   29.83    4.15
  -5   1  10   24.66    3.78
  -5  -1  10   35.80    4.77
  -5  -3  10  193.28   12.00
   5  -3  10  165.33    9.84
   5  -5  10    7.03    2.76
  -5  -5  10    4.93    2.43
  -5  -7  10  213.13   14.37
  -5  -7 -10  221.51   13.86
   5  -7  10  224.71   12.39
  -5   0  11  272.53   13.45
   5   0  11  270.90   12.87
  -5  -2  11  108.01    9.12
   5  -2  11  116.41    8.51
  -5  -4  11  157.74   11.68
   5  -4  11  171.41   10.62
   5  -6  11   44.20    5.89
  -5  -6  11   32.17    5.69
  -5  -1  12   82.81    7.92
   5  -1  12   87.01    7.67
   5  -3  12   12.81    3.51
  -5  -3  12   12.78    3.79
  -5  -2  13    2.39    2.49
  -6   0   0 4174.02   55.88
  -6   2   0    8.43    1.81
  -6  -2   0    8.28    2.06
  -6  -4   0 2726.24   43.33
  -6   4   0 2696.21   39.49
  -6  -6   0   31.27    4.11
  -6  -8   0  715.64   21.32
  -6 -10   0   69.30    7.94
   6  10   0   77.58    8.65
  -6   1   1  750.16   17.84
  -6  -1   1  768.19   18.59
  -6   1  -1  792.65   17.77
  -6  -1  -1  758.63   18.06
  -6   3  -1   93.35    5.54
  -6  -3   1   96.44    6.38
  -6  -3  -1  100.66    6.39
  -6   3   1   99.53    5.92
  -6  -5   1 1096.77   25.05
  -6  -5  -1 1123.60   25.14
  -6   5  -1 1076.57   20.69
  -6  -7   1    7.07    2.18
  -6  -7  -1   10.66    2.69
  -6  -9   1  623.55   20.18
  -6  -9  -1  674.57   21.08
  -6  -9   1  657.57   23.40
   6   9  -1  677.12   24.65
   6  11   1   22.91    5.44
   6  11  -1   33.12    6.43
  -6   0   2  738.11   18.24
  -6   0  -2  748.45   17.64
  -6  -2   2  955.94   21.61
  -6   2  -2  980.57   19.96
  -6  -2  -2  918.63   20.82
  -6   2   2  930.15   20.45
  -6  -4   2  423.02   14.23
  -6   4  -2  404.79   11.86
  -6  -4  -2  415.75   13.95
  -6   4   2  420.34   12.95
  -6  -6   2  347.92   13.74
  -6  -6  -2  351.08   13.70
  -6  -8   2   66.39    6.26
  -6  -8  -2   56.39    5.68
  -6  -8   2   60.46    6.53
  -6 -10   2   29.09    5.25
   6  10   2   25.38    5.45
   6  10  -2   37.88    6.42
  -6   1  -3  681.89   16.60
  -6  -1  -3  660.23   16.83
  -6   1   3  620.87   16.82
  -6  -1   3  662.14   17.75
  -6   3  -3 1321.48   24.23
  -6  -3  -3 1292.18   26.14
  -6   3   3 1284.56   25.60
  -6  -3   3 1315.81   27.05
  -6   5  -3   75.98    4.82
  -6  -5  -3   76.44    6.21
  -6  -5   3   82.37    6.48
  -6  -7   3 1016.34   27.66
  -6  -7  -3 1041.68   26.19
  -6  -7   3 1030.57   25.93
  -6  -9  -3    2.00    1.44
  -6  -9   3    1.26    1.60
   6   9   3    2.05    2.59
   6   9  -3    0.74    1.96
  -6 -11   3  421.77   20.42
   6  11   3  458.32   22.44
   6  11  -3  464.79   22.18
  -6   0  -4   41.61    3.98
  -6   0   4   38.90    4.11
  -6   2  -4 2786.47   41.58
  -6  -2  -4 2846.94   43.54
  -6  -2   4 2788.36   44.54
  -6   4  -4   49.76    4.09
  -6   4   4   47.51    3.47
  -6  -4   4   45.27    4.64
  -6  -6   4 1213.15   30.29
  -6  -6  -4 1220.09   28.36
  -6  -6   4 1222.17   27.96
   6   8  -4   76.69    7.52
  -6  -8   4   66.31    7.14
  -6  -8   4   67.20    6.25
  -6  -8  -4   72.01    6.93
  -6 -10   4  256.91   15.28
  -6 -10  -4  227.40   12.89
   6  10   4  268.25   16.01
   6  10  -4  251.11   15.74
  -6   1  -5   31.15    3.52
  -6  -1  -5   31.08    3.70
  -6   1   5   26.56    3.22
  -6  -1   5   27.74    3.66
  -6  -1   5   30.64    3.91
  -6   3   5  211.38    8.30
  -6  -3   5  224.10   11.22
  -6   3  -5  256.08    9.83
  -6  -3  -5  234.36   10.65
  -6  -3   5  245.74   11.18
  -6   5  -5   13.66    2.14
   6  -5   5   11.94    2.51
  -6  -5  -5   15.55    3.21
  -6  -5   5    7.30    2.54
  -6  -5   5   10.51    2.60
  -6  -7   5  295.90   15.09
  -6  -7  -5  281.26   13.65
  -6  -7   5  274.20   12.81
   6  -7   5  287.45   11.45
  -6  -9  -5   48.57    6.02
  -6  -9   5   37.29    5.79
   6   9   5   40.91    5.93
   6   9  -5   37.30    5.86
  -6 -11   5  131.92   11.57
   6  11   5  131.16   11.55
   6  11  -5  143.75   12.31
  -6   0   6 1006.60   23.23
  -6   0  -6 1019.19   23.08
  -6   2  -6   12.92    2.41
  -6  -2  -6   13.08    2.56
  -6   2   6   14.88    2.45
  -6  -2   6   18.23    3.28
  -6  -4   6  722.10   22.39
  -6   4  -6  683.85   17.19
  -6  -4  -6  738.85   21.07
   6  -4   6  719.93   18.56
   6  -6   6    0.31    1.16
  -6  -6  -6    0.49    1.75
  -6  -6   6    0.04    1.63
   6   8  -6  192.44   12.16
  -6  -8   6  200.24   13.19
  -6  -8  -6  210.89   12.49
   6   8   6  212.26   12.57
   6  -8   6  210.60   10.32
  -6 -10  -6    9.61    3.32
  -6 -10   6   12.11    4.03
   6  10   6   17.52    4.56
   6  10  -6    7.92    3.15
  -6   1   7  486.95   15.45
  -6  -1   7  491.48   16.63
  -6   1  -7  457.74   15.11
  -6  -1  -7  504.63   16.43
  -6   3   7  211.72    8.89
  -6  -3   7  229.42   12.05
  -6   3  -7  207.50    9.61
  -6  -3  -7  219.00   11.15
   6  -3   7  216.82   10.12
  -6  -5   7  576.72   21.21
  -6  -5  -7  562.36   19.51
   6  -5   7  547.25   17.13
   6  -7   7   47.12    5.08
  -6  -7  -7   40.28    5.46
  -6  -7   7   29.65    5.31
   6   7  -7   32.39    4.68
  -6  -9   7  322.77   17.65
  -6  -9  -7  299.14   15.80
   6   9  -7  291.30   15.76
  -6   0   8  647.49   19.80
  -6   0  -8  690.65   20.00
   6  -2   8   11.35    2.58
  -6   2   8   14.39    2.65
  -6   2  -8   13.32    2.76
  -6  -2   8   16.44    3.40
  -6  -2  -8   11.14    2.87
  -6  -4   8  477.90   19.28
  -6   4  -8  503.65   15.64
  -6  -4  -8  480.99   18.39
   6  -4   8  514.58   16.96
   6  -6   8   14.79    3.03
  -6  -6  -8   17.03    3.98
  -6  -6   8   16.92    4.17
  -6  -8   8  163.33   12.58
  -6  -8  -8  194.15   12.73
   6  -8   8  182.47   10.62
  -6   1   9    8.28    2.43
  -6  -1   9    6.36    2.53
  -6   1  -9    7.53    2.48
  -6  -1  -9    9.95    2.79
   6  -3   9   -1.14    1.95
  -6   3  -9    1.74    1.88
  -6  -3   9    3.37    2.35
  -6  -3  -9    3.48    2.23
   6  -5   9   24.28    3.99
  -6  -5   9   21.66    4.56
  -6  -5  -9   30.25    4.87
   6  -7   9    0.68    1.67
  -6  -7  -9    7.50    3.11
  -6  -7   9    7.29    3.50
  -6   0  10   29.26    4.48
  -6   0 -10   29.30    4.54
  -6  -2  10  242.33   13.52
  -6   2 -10  238.54   12.03
  -6  -2 -10  251.45   13.55
   6  -2  10  258.72   12.55
   6  -4  10   27.34    4.26
  -6  -4  10   18.55    4.08
  -6  -4 -10   30.55    4.96
  -6  -6  10  142.32   11.85
  -6  -6 -10  133.12   10.78
   6  -6  10  149.46   10.09
  -6   1  11  194.30   11.22
  -6  -1  11  200.33   12.38
  -6   1 -11  192.54   11.57
  -6  -1 -11  187.64   12.11
  -6  -3  11  176.40   12.52
   6  -3  11  197.56   11.60
  -6  -5  11  113.87   10.58
   6  -5  11  130.34    9.52
  -6   0  12   26.03    4.72
  -6   0 -12   16.61    3.86
  -6  -2  12   49.67    6.58
  -6   2 -12   61.07    6.59
  -6  -2 -12   66.12    7.59
  -7   1   0    1.36    1.00
  -7  -1   0   -0.12    1.04
  -7   3   0    1.15    1.06
  -7  -3   0   -1.43    1.67
  -7  -5   0   -0.29    1.46
  -7   5   0   -0.93    1.02
  -7  -7   0   -2.51    2.09
  -7  -9   0   -2.25    2.19
   7  11   0   -3.13    2.83
  -7   0   1  158.98    8.36
  -7   0  -1  156.12    8.16
  -7   2   1  348.39   12.38
  -7  -2   1  358.51   13.15
  -7   2  -1  338.66   11.82
  -7  -2  -1  342.12   12.69
  -7   4  -1  120.60    6.91
  -7  -4   1  122.70    8.03
  -7  -4  -1  129.97    8.09
  -7   4   1  129.04    7.33
  -7  -6   1  204.64   11.09
  -7  -6  -1  156.05    9.58
  -7  -8   1   64.88    6.61
  -7  -8  -1   59.98    6.36
  -7 -10   1   45.46    7.15
   7  10   1   51.95    7.69
   7  10  -1   57.81    8.30
  -7  -1   2  890.95   22.06
  -7   1  -2  933.52   21.15
  -7  -1  -2  897.44   21.36
  -7   1   2  908.17   21.87
  -7  -3   2  950.16   23.28
  -7   3  -2  938.37   20.78
  -7  -3  -2  921.15   22.44
  -7   3   2  910.42   21.73
  -7   5  -2  437.33   13.36
  -7  -5   2  420.28   15.77
  -7  -5  -2  432.32   15.74
  -7  -7   2  540.71   19.19
  -7  -7  -2  510.91   18.45
  -7  -9  -2  124.18    9.35
  -7  -9   2  107.64   10.04
  -7 -11   2  179.16   14.51
   7  11   2  219.06   16.96
   7  11  -2  214.66   16.32
  -7   0  -3  108.05    6.79
  -7   0   3  121.82    7.69
  -7   2  -3  783.36   19.09
  -7  -2  -3  784.52   20.17
  -7   2   3  736.52   19.81
  -7  -2   3  789.86   21.18
  -7  -4   3  111.77    7.89
  -7   4  -3  117.73    6.66
  -7  -4  -3   96.32    7.15
  -7  -6  -3  343.14   14.69
  -7  -6   3  357.62   15.24
  -7  -8  -3   78.26    7.34
  -7  -8   3   64.21    7.49
  -7  -8   3   71.38    7.14
   7  10   3   93.59   10.34
   7  10  -3   67.05    8.44
  -7   1  -4  188.35    9.14
  -7  -1  -4  185.46    9.34
  -7   1   4  196.29    9.94
  -7  -1   4  183.24    9.77
  -7   3  -4   37.04    3.85
  -7  -3   4   42.03    4.87
  -7   5  -4  245.87    9.73
  -7  -5  -4  227.79   11.73
  -7  -5   4  240.40   12.09
  -7  -7  -4   -1.43    1.51
  -7  -7   4    0.53    1.34
  -7  -9   4  133.00   11.24
  -7  -9  -4  136.34   10.20
   7   9  -4  125.06   11.01
  -7 -11   4    1.74    2.15
  -7   0  -5 1598.28   31.51
  -7   0   5 1635.70   33.73
  -7   2   5  179.13    8.80
  -7   2  -5  198.00    9.52
  -7  -2  -5  201.97   10.30
  -7  -2   5  194.22   10.63
  -7   4  -5 1095.54   23.53
  -7  -4   5 1132.66   30.00
  -7  -4  -5 1119.73   27.31
  -7  -4   5 1097.85   27.66
  -7  -6   5  160.31   11.51
  -7  -6  -5  148.12   10.10
  -7  -6   5  152.80   10.04
  -7  -8   5  311.88   17.11
  -7  -8  -5  371.04   17.04
   7   8  -5  361.65   18.15
  -7  -8   5  353.51   15.97
  -7 -10   5  110.35   10.83
  -7 -10  -5  102.55    9.28
   7  10   5  131.83   11.72
   7  10  -5  119.36   11.45
  -7   1   6  281.83   11.99
  -7  -1   6  302.35   13.39
  -7   1  -6  304.07   12.48
  -7  -1  -6  303.81   12.79
  -7   3   6   77.98    5.58
  -7  -3   6   81.41    7.56
  -7   3  -6   79.53    6.09
  -7  -3  -6   78.54    6.85
  -7  -5   6  399.67   18.21
  -7  -5  -6  434.89   17.27
  -7  -7  -6    4.84    2.89
  -7  -7   6    3.89    3.28
  -7  -9   6  248.63   15.83
  -7  -9  -6  254.86   14.76
   7   9   6  251.55   15.11
   7   9  -6  259.92   16.02
  -7   0   7  239.17   11.81
  -7   0  -7  257.22   11.95
  -7   2   7  157.00    8.76
  -7  -2   7  172.54   10.67
  -7   2  -7  188.69    9.94
  -7  -2  -7  171.08   10.15
  -7  -4   7  134.13   10.41
  -7   4  -7  150.46    8.44
  -7  -4  -7  147.21    9.97
  -7  -6  -7   43.44    5.85
  -7  -6   7   56.52    7.22
  -7  -8  -7   27.94    5.22
  -7  -8   7   23.99    5.30
   7   8   7   20.41    4.51
   7   8  -7   27.24    5.10
  -7   1  -8   27.12    3.99
  -7  -1  -8   30.41    4.49
  -7   1   8   26.23    4.04
  -7  -1   8   39.29    5.17
  -7  -3   8  148.40   10.70
  -7   3  -8  149.34    9.07
  -7  -3  -8  146.03    9.94
  -7  -5  -8    7.86    2.86
  -7  -5   8    1.19    2.24
  -7  -7   8  180.21   13.89
  -7  -7  -8  181.47   12.51
  -7   0  -9    4.52    2.18
  -7   0   9    5.69    2.23
  -7  -2   9  710.35   24.20
  -7   2  -9  722.37   21.81
  -7  -2  -9  739.64   23.67
  -7  -4  -9    7.90    3.06
  -7  -4   9    9.54    3.27
  -7  -6   9  350.33   19.12
  -7  -6  -9  358.04   17.68
  -7   1  10  129.68    9.14
  -7  -1  10  129.10    9.92
  -7   1 -10  128.76    9.38
  -7  -1 -10  134.48   10.02
  -7  -3  10  258.42   15.10
  -7  -3 -10  305.61   15.72
  -7  -5 -10   19.35    4.46
  -7  -5  10   16.80    4.57
  -7   0  11  157.31   10.97
  -7   0 -11  169.59   11.40
  -7  -2  11   97.63    9.21
  -7   2 -11   83.75    7.70
  -7  -2 -11  111.54    9.66
  -7  -4  11  113.65   10.66
  -7  -4 -11  108.81    9.95
  -7  -1  12  166.15   12.03
  -7  -1 -12  184.87   12.65
  -8   0   0 2519.19   42.56
  -8   2   0    6.51    2.06
  -8  -2   0    4.77    1.92
  -8  -4   0 1732.96   35.37
  -8   4   0 1728.54   33.11
  -8  -6   0   21.02    3.69
  -8  -8   0  512.66   19.74
  -8 -10   0   57.32    9.24
   8  10   0   63.02    9.84
  -8   1   1  408.13   14.57
  -8  -1   1  380.54   14.39
  -8   1  -1  405.65   14.23
  -8  -1  -1  395.73   14.43
  -8   3  -1   49.11    4.72
  -8  -3   1   49.96    5.26
  -8  -3  -1   55.00    5.57
  -8   3   1   43.83    4.69
  -8  -5   1  663.30   21.01
  -8  -5  -1  672.67   21.12
  -8   5   1  628.20   18.77
  -8   5  -1  677.38   18.62
  -8  -7   1   12.44    3.35
  -8  -7  -1   10.42    2.86
  -8  -9   1  413.21   18.02
  -8  -9  -1  391.16   17.37
  -8   0   2  378.19   14.55
  -8   0  -2  388.79   14.09
  -8  -2   2  649.08   19.87
  -8   2  -2  676.15   18.64
  -8  -2  -2  635.64   19.11
  -8   2   2  659.54   19.22
  -8  -4   2  226.29   11.65
  -8   4  -2  231.23   10.28
  -8  -4  -2  230.80   11.70
  -8   4   2  231.38   11.13
  -8  -6   2  261.28   13.49
  -8  -6  -2  246.67   12.88
  -8  -8   2   26.84    4.72
  -8  -8  -2   40.92    5.63
  -8 -10   2   25.61    5.97
   8  10   2   29.41    6.98
   8  10  -2   22.16    5.81
  -8   1  -3  331.13   12.90
  -8  -1  -3  326.65   13.25
  -8   1   3  319.90   13.48
  -8  -1   3  336.54   14.25
  -8   3  -3  748.90   19.58
  -8  -3  -3  715.88   20.95
  -8   3   3  702.50   20.71
  -8  -3   3  750.87   22.18
  -8  -5   3   38.00    5.16
  -8   5  -3   36.67    4.00
  -8  -5  -3   38.39    5.04
  -8  -7  -3  641.69   22.18
  -8  -7   3  662.22   22.97
  -8  -9  -3    4.88    2.79
  -8  -9   3    1.52    2.04
  -8   0  -4    7.46    2.10
  -8   0   4    6.74    2.32
  -8   2  -4 1526.54   30.84
  -8  -2  -4 1522.82   32.44
  -8   2   4 1537.08   33.22
  -8  -2   4 1539.58   33.79
  -8   4  -4   12.22    2.40
  -8  -4  -4   10.63    2.86
  -8  -4   4   18.17    3.72
  -8  -6  -4  726.31   23.30
  -8  -6   4  674.06   24.95
  -8  -6   4  705.27   23.47
  -8  -8  -4   25.00    4.78
  -8  -8   4   35.25    6.40
  -8  -8   4   27.76    4.88
  -8 -10  -4  128.56   10.42
  -8 -10   4  147.11   13.35
   8  10   4  167.12   14.41
   8  10  -4  145.22   13.64
  -8   1  -5   28.06    3.94
  -8  -1  -5   29.39    4.21
  -8  -1   5   19.33    3.72
  -8   3  -5  160.19    8.91
  -8   3   5  159.54    8.58
  -8  -3  -5  154.95    9.80
  -8  -3   5  147.60   10.02
  -8  -5  -5    5.55    2.21
  -8  -5   5    2.90    1.95
  -8  -5   5    6.28    2.35
  -8  -7   5  179.55   13.22
  -8  -7  -5  183.77   12.12
  -8  -7   5  208.28   12.87
  -8  -9  -5   20.33    4.33
  -8  -9   5   17.91    4.58
   8   9  -5   19.71    4.91
  -8   0   6  544.13   18.78
  -8   0  -6  558.80   18.68
  -8   2  -6   19.14    3.30
  -8  -2  -6   18.00    3.43
  -8   2   6   23.74    3.70
  -8  -2   6   21.07    4.07
  -8  -4   6  390.44   18.52
  -8  -4  -6  349.27   16.00
  -8  -4   6  374.92   16.93
  -8  -6  -6   -1.09    2.41
  -8  -6   6    2.77    2.08
  -8  -8   6  110.84   10.91
  -8  -8  -6  137.92   11.09
   8   8  -6  130.10   11.61
  -8   1   7  302.88   13.79
  -8  -1   7  313.85   15.02
  -8   1  -7  349.43   14.64
  -8  -1  -7  337.73   14.92
  -8  -3   7  146.21   11.05
  -8   3  -7  150.45    9.22
  -8  -3  -7  157.82   10.58
  -8  -5   7  398.32   19.82
  -8  -5  -7  384.06   17.59
  -8  -7  -7   33.26    5.70
  -8  -7   7   37.26    6.49
   8   7  -7   25.21    4.97
  -8   0   8  459.85   18.22
  -8   0  -8  455.87   17.73
  -8   2  -8   15.50    3.35
  -8  -2  -8   14.93    3.57
  -8  -2   8   10.24    2.78
  -8  -4   8  341.63   17.94
  -8  -4  -8  345.47   16.68
  -8  -6  -8   16.78    4.31
  -8  -6   8   14.73    4.39
  -8   1  -9   -1.17    1.67
  -8  -1  -9    2.37    1.99
  -8   1   9    0.13    1.51
  -8  -1   9   -0.58    1.96
  -8  -3  -9    4.25    2.82
  -8  -3   9    1.54    2.79
  -8  -5  -9   11.82    3.62
  -8  -5   9   18.05    4.62
  -8   0 -10   38.58    5.51
  -8   0  10   27.79    4.74
  -8  -2  10  166.78   12.34
  -8   2 -10  190.45   11.62
  -8  -2 -10  186.97   12.51
  -8  -4 -10   29.99    5.29
  -8  -4  10   26.97    5.27
  -8  -1  11  114.79   10.06
  -8   1 -11  110.32    9.44
  -8  -1 -11  122.02   10.18
  -9   1   0    0.15    1.28
  -9  -1   0   -1.55    1.43
  -9   3   0    2.34    1.79
  -9  -3   0    0.70    1.46
  -9  -5   0   -1.35    2.01
  -9   5   0    0.26    1.24
  -9  -7   0    1.58    2.11
  -9  -9   0   -2.18    1.82
  -9   0   1  389.67   15.24
  -9   0  -1  392.88   15.06
  -9  -2   1  545.75   18.75
  -9   2  -1  540.44   17.62
  -9  -2  -1  566.22   18.77
  -9   2   1  556.23   18.42
  -9  -4   1  300.93   14.30
  -9  -4  -1  316.54   14.50
  -9   4   1  280.75   12.81
  -9   4  -1  282.85   12.44
  -9  -6   1  294.63   14.99
  -9  -6  -1  303.22   14.96
  -9  -8   1  154.78   11.38
  -9  -8  -1  156.00   11.27
  -9 -10   1   69.79   10.46
  -9  -1   2  375.93   15.35
  -9   1  -2  349.19   14.13
  -9  -1  -2  358.07   14.62
  -9   1   2  343.04   14.64
  -9  -3   2  417.48   16.87
  -9   3  -2  414.89   15.10
  -9  -3  -2  385.83   15.74
  -9   3   2  403.01   15.79
  -9  -5   2  180.18   11.52
  -9  -5  -2  178.84   11.22
  -9  -7   2  246.62   14.29
  -9  -7  -2  261.11   14.25
  -9  -9  -2   50.84    6.64
  -9  -9   2   47.64    7.25
  -9   0  -3    3.14    1.84
  -9   0   3    1.95    1.35
  -9   2  -3  150.48    9.01
  -9  -2  -3  142.68    9.40
  -9   2   3  145.88    9.62
  -9  -2   3  151.44    9.94
  -9  -4   3    0.71    1.73
  -9   4  -3    2.55    1.44
  -9  -4  -3    5.08    2.70
  -9  -6  -3   61.38    6.83
  -9  -6   3   70.70    7.58
  -9  -8  -3    2.51    2.15
  -9  -8   3    3.21    2.10
  -9  -8   3    4.82    2.29
  -9   1  -4   26.34    3.90
  -9  -1  -4   21.80    3.99
  -9   1   4   32.42    4.78
  -9  -1   4   18.49    3.76
  -9   3  -4    1.46    1.39
  -9  -3  -4   -0.18    1.70
  -9  -3   4    2.95    1.95
  -9  -5  -4   62.95    7.10
  -9  -5   4   80.15    8.06
  -9  -7  -4    9.23    3.50
  -9  -7   4   10.59    3.98
  -9  -7   4   10.81    3.54
  -9  -9  -4   48.64    6.56
  -9   0  -5  545.15   19.06
  -9   0   5  552.18   20.51
  -9   2  -5   12.02    2.84
  -9  -2  -5   17.57    3.76
  -9  -2   5   18.14    3.90
  -9   4  -5  396.72   14.75
  -9  -4  -5  370.60   16.69
  -9  -4   5  357.59   18.45
  -9  -4   5  395.15   17.91
  -9  -6  -5   23.07    4.64
  -9  -6   5   22.00    4.93
  -9  -6   5   23.97    4.70
  -9  -8  -5  131.39   10.97
  -9  -8   5  131.97   12.20
  -9  -8   5  116.05   10.53
  -9   1  -6  336.14   14.88
  -9   1   6  350.83   15.27
  -9  -1   6  305.73   15.36
  -9  -1  -6  347.71   15.59
  -9   3  -6  139.77    9.12
  -9  -3   6  148.42   11.46
  -9  -3  -6  141.86   10.25
  -9  -3   6  153.85   11.25
  -9  -5   6  392.10   20.31
  -9  -5  -6  402.44   18.35
  -9  -5   6  421.68   19.38
  -9  -7  -6   36.89    6.07
  -9  -7   6   31.61    6.31
  -9   0   7  269.38   14.17
  -9   0  -7  273.85   13.94
  -9   2  -7   34.75    5.04
  -9  -2  -7   26.51    4.53
  -9  -2   7   29.83    5.19
  -9  -4   7  197.17   13.98
  -9  -4  -7  186.55   12.46
  -9  -6  -7    3.44    2.17
  -9  -6   7    5.20    2.75
  -9   1   8  102.61    8.66
  -9  -1   8   89.93    8.65
  -9   1  -8  109.25    8.95
  -9  -1  -8  104.46    9.02
  -9  -3   8  239.12   15.08
  -9  -3  -8  218.08   13.56
  -9  -5  -8   13.97    4.03
  -9  -5   8   17.05    5.01
  -9   0  -9   10.96    3.40
  -9   0   9    8.10    2.43
  -9  -2   9  564.63   23.30
  -9   2  -9  564.95   20.76
  -9  -2  -9  586.39   22.68
  -9  -4  -9   23.93    5.00
  -9  -4   9   21.98    5.20
  -9   1 -10    6.62    2.74
  -9  -1 -10   12.03    3.46
  -9  -1  10    7.26    2.99
 -10   0   0 1554.09   34.61
 -10   2   0   14.87    3.15
 -10  -2   0   10.03    3.00
 -10  -4   0 1096.44   29.62
 -10   4   0 1023.70   27.00
 -10  -6   0   27.04    5.03
 -10  -8   0  340.38   17.36
 -10  -1   1  194.35   11.52
 -10   1  -1  199.94   11.32
 -10  -1  -1  186.11   11.07
 -10   1   1  173.75   10.70
 -10   3  -1   18.07    3.35
 -10  -3   1   20.93    4.08
 -10  -3  -1   19.41    3.73
 -10   3   1   21.50    3.88
 -10  -5   1  354.39   16.82
 -10  -5  -1  347.02   16.61
 -10   5   1  370.42   16.05
 -10  -7   1   10.10    3.67
 -10  -7  -1    6.97    2.76
 -10   0  -2  160.04   10.08
 -10   0   2  166.09   10.68
 -10  -2   2  428.79   17.91
 -10   2  -2  445.96   16.88
 -10  -2  -2  450.92   17.80
 -10   2   2  462.74   17.94
 -10   4  -2   84.20    7.15
 -10  -4   2   93.52    8.55
 -10  -4  -2   91.35    8.22
 -10   4   2   84.64    7.68
 -10  -6   2  184.72   12.60
 -10  -6  -2  174.45   12.07
 -10  -8   2    9.08    3.60
 -10  -8  -2   10.07    3.33
 -10   1  -3  136.07    9.35
 -10  -1  -3  152.49   10.11
 -10   1   3  141.76   10.03
 -10  -1   3  148.80   10.32
 -10   3  -3  360.40   14.88
 -10  -3  -3  362.40   16.28
 -10   3   3  338.55   15.86
 -10  -3   3  363.74   16.93
 -10  -5   3   16.04    4.11
 -10  -5  -3   17.46    4.08
 -10  -7  -3  356.22   17.76
 -10  -7   3  340.72   17.71
 -10   0  -4    2.61    2.02
 -10   0   4    4.22    2.00
 -10   2  -4  779.43   23.11
 -10  -2  -4  740.92   23.89
 -10   2   4  731.87   24.37
 -10  -2   4  808.36   25.57
 -10  -4  -4    0.05    2.08
 -10  -4   4    6.48    2.98
 -10  -6  -4  367.24   17.99
 -10  -6   4  362.73   19.83
 -10  -6   4  399.82   19.21
 -10  -8   4   20.54    4.70
 -10   1  -5   16.78    3.71
 -10  -1  -5   30.27    4.83
 -10  -1   5   23.46    4.47
 -10   3  -5  118.33    8.68
 -10  -3  -5  102.57    8.99
 -10  -3   5  126.46   10.30
 -10  -5  -5    0.94    2.28
 -10  -5   5   -3.49    3.10
 -10  -5   5    4.60    2.77
 -10  -7  -5  156.02   12.05
 -10  -7   5  126.95   11.21
 -10   0  -6  294.64   14.92
 -10   0   6  291.93   15.23
 -10   2  -6   16.01    3.70
 -10  -2  -6   26.18    4.56
 -10  -2   6   20.23    4.62
 -10  -4  -6  211.48   13.38
 -10  -4   6  207.02   14.95
 -10  -4   6  207.93   13.94
 -10  -6  -6    8.04    3.67
 -10  -6   6    6.24    3.22
 -10   1  -7  253.52   14.03
 -10   1   7  218.99   12.92
 -10  -1   7  228.80   14.06
 -10  -1  -7  227.92   13.56
 -10  -3   7  129.07   11.53
 -10  -3  -7  117.28   10.07
 -10  -5   7  284.14   18.37
 -10  -5  -7  290.75   16.53
 -10   0   8  248.07   14.46
 -10   0  -8  301.03   15.67
 -10   2  -8    9.29    3.21
 -10  -2  -8    8.61    3.26
 -10  -2   8   11.87    3.12
 -10  -4   8  203.45   15.05
 -10   1  -9    0.85    2.48
 -10  -1  -9    3.75    2.80
 -10  -1   9    3.26    2.37
 -11   1   0   -1.23    1.70
 -11  -1   0   -4.30    2.31
 -11   3   0   -2.20    2.09
 -11  -3   0    3.95    2.74
 -11  -5   0    0.93    1.98
 -11  -7   0    1.16    2.19
 -11   0   1   41.56    5.68
 -11   0  -1   41.27    5.49
 -11  -2   1  101.64    8.86
 -11   2  -1  100.99    8.40
 -11  -2  -1  118.89    9.40
 -11   2   1   95.53    8.33
 -11  -4   1   43.33    6.12
 -11  -4  -1   44.34    6.13
 -11   4   1   43.67    5.76
 -11   4  -1   34.88    5.04
 -11  -6   1   70.29    8.08
 -11  -6  -1   69.66    7.99
 -11   1  -2  222.91   12.54
 -11  -1  -2  232.59   13.13
 -11   1   2  207.78   12.61
 -11  -1   2  223.97   13.28
 -11   3  -2  281.82   13.86
 -11  -3  -2  271.63   14.58
 -11   3   2  264.81   14.16
 -11  -3   2  268.78   14.82
 -11  -5  -2  111.51    9.80
 -11  -5   2  124.54   10.57
 -11  -7   2  182.03   13.22
 -11   0  -3   30.43    4.84
 -11   0   3   27.50    5.01
 -11   2  -3  208.54   12.05
 -11  -2  -3  216.88   13.01
 -11   2   3  205.21   12.66
 -11  -2   3  237.19   13.94
 -11  -4  -3   20.44    4.22
 -11  -4   3   28.18    5.45
 -11  -6  -3  117.32   10.32
 -11  -6   3  112.18   10.35
 -11   1  -4   45.88    5.77
 -11  -1  -4   43.64    5.91
 -11   1   4   37.74    5.96
 -11  -1   4   50.85    6.73
 -11   3  -4    7.24    2.70
 -11  -3  -4   10.56    3.36
 -11  -3   4    5.79    2.89
 -11  -5  -4   75.34    8.38
 -11  -5   4   66.03    7.93
 -11   0  -5  480.73   19.73
 -11   0   5  478.28   20.98
 -11   2  -5   57.44    6.49
 -11  -2  -5   58.03    7.00
 -11  -2   5   63.05    7.45
 -11  -4  -5  376.54   18.40
 -11  -4   5  375.58   20.47
 -11  -4   5  378.77   18.94
 -11   1  -6   99.54    8.99
 -11  -1  -6  115.51    9.80
 -11   1   6   91.42    8.69
 -11  -1   6  105.99    9.84
 -11  -3  -6   34.19    5.66
 -11  -3   6   41.82    6.98
 -11   0  -7   85.18    8.58
 -11   0   7   66.27    7.68
 -11   2  -7   44.99    6.11
 -11  -2  -7   50.10    6.78
 -11  -2   7   59.94    7.89
 -11   1  -8    9.65    3.31
 -11  -1   8    7.05    2.92
 -12   0   0  594.97   22.47
 -12   2   0    5.93    2.70
 -12  -2   0   10.72    3.49
 -12  -4   0  417.58   19.37
 -12   1  -1   93.19    8.71
 -12  -1  -1   99.62    8.95
 -12   1   1  114.98    9.71
 -12  -1   1  110.38    9.71
 -12   3  -1   19.31    4.15
 -12  -3   1    6.78    2.12
 -12  -3  -1   13.94    3.90
 -12   3   1   17.62    4.11
 -12   0  -2  157.34   11.27
 -12   0   2  154.69   11.46
 -12   2  -2  119.69    9.59
 -12  -2  -2  123.18   10.07
 -12   2   2  113.21    9.69
 -12  -2   2  137.34   10.87
 -12  -4  -2  109.64    9.97
 -12  -4   2   95.51    9.47
 -12   1  -3  106.86    9.25
 -12  -1  -3  126.94   10.26
 -12   1   3  102.07    9.39
 -12  -1   3  100.07    9.28
 -12   3  -3  221.62   12.86
 -12  -3  -3  264.71   15.10
 -12  -3   3  239.41   14.73
 -12   0  -4    4.66    2.27
 -12   0   4   11.11    3.49
 -12   2  -4  479.42   19.71
 -12  -2  -4  539.74   21.86
 -12  -2   4  535.96   22.63
 -12   1  -5    2.79    2.25
 -12  -1  -5    1.17    2.37
 -12  -1   5    1.93    2.53
 -12  -1   5    4.16    2.25
 -12   0   6  185.26   12.96
 -13   1   0   -0.56    1.97
 -13   0  -1   79.31    8.37
 -13   2   1  105.43    9.57
 -13   2  -1  113.67    9.74
   0   0   0    0.00    0.00
TITL 083K_lc_100 in Imma
REM Imma (#74 in standard setting)
CELL 0.71073   7.707679   8.022584   8.452562  90.0000  90.0000  90.0000
ZERR    4.00   0.000229   0.000244   0.000260   0.0000   0.0000   0.0000
LATT  2
SYMM -x,-y+1/2, z+1/2
SYMM -x, y+1/2,-z
SYMM  x,-y,-z+1/2
SFAC H N Cl Zn
UNIT 24.00 8.00 8.00 4.00
TREF
HKLF 4
END
_computing_structure_solution     'SHELXT 2018/2 (Sheldrick, 2018)'
_computing_structure_solution     'SHELXT 2018/2 (Sheldrick, 2018)'
;
_shelx_hkl_checksum     97138
_shelx_res_file
;
TITL Zn(NH3)2Cl2 in Imma
    083k.res
    created by SHELXL-2018/3 at 17:04:31 on 15-Jul-2019
CELL 0.71073 7.7077 8.0226 8.4526 90 90 90
ZERR 4 0.0002 0.0002 0.0003 0 0 0
LATT 2
SYMM -X,0.5-Y,+Z
SYMM -X,0.5+Y,-Z
SYMM +X,-Y,-Z
SFAC Cl H N Zn
UNIT 8 24 8 4
EQIV $1 1-X,1-Y,1-Z
EQIV $2 0.5-X,1-Y,-0.5+Z
EQIV $3 0.5-X,0.5-Y,1.5-Z
EQIV $4 -0.5+X,+Y,1.5-Z
L.S. 100
PLAN  9
SIZE 0.26 0.18 0.16
TEMP -173
HTAB N1 Cl1_$1
HTAB N1 Cl1_$2
HTAB N1 Cl1_$3
HTAB N1 Cl1_$4
BOND $H
CONF
list 4
fmap 2 53
acta
SHEL 999 0.6
OMIT 0 2 0
OMIT 0 0 2
OMIT 0 0 4
REM <olex2.extras>
REM <HklSrc "%.\\083K.hkl">
REM </olex2.extras>
WGHT    0.018800
EXTI    0.004281
FVAR       0.55964
ZN1   4    0.500000    0.250000    0.611678    10.25000    0.01002    0.01352 =
         0.01134    0.00000    0.00000    0.00000
CL1   1    0.500000    0.479541    0.769146    10.50000    0.01288    0.01346 =
         0.01490   -0.00253    0.00000    0.00000
N1    3    0.282371    0.250000    0.479486    10.50000    0.01357    0.02113 =
         0.01338    0.00000   -0.00158    0.00000
H1A   2    0.274147    0.328145    0.416441    11.00000    0.04465
H1B   2    0.206170    0.250000    0.533023    10.50000    0.08954
HKLF 4
REM  Zn(NH3)2Cl2 in Imma
REM wR2 = 0.0356, GooF = S = 1.041, Restrained GooF = 1.041 for all data
REM R1 = 0.0151 for 678 Fo > 4sig(Fo) and 0.0163 for all 708 data
REM 25 parameters refined using 0 restraints
END
WGHT      0.0188      0.0000
REM Highest difference peak  0.502,  deepest hole -0.546,  1-sigma level  0.071
Q1    1   0.0000  0.2500  0.6123  10.25000  0.05    0.50
Q2    1   0.3584  0.2500  0.5335  10.50000  0.05    0.44
Q3    1   0.1937  0.3477  0.5433  11.00000  0.05    0.25
Q4    1   0.5593  0.3757  0.6325  11.00000  0.05    0.23
Q5    1   0.6160  0.2500  0.6912  10.50000  0.05    0.22
Q6    1   0.4172  0.2500  0.3703  10.50000  0.05    0.21
Q7    1   0.4367  0.3365  0.7375  11.00000  0.05    0.19
Q8    1   0.6048  0.4685  0.8419  11.00000  0.05    0.19
Q9    1   0.0385  0.2500  0.3793  10.50000  0.05    0.18
;
_shelx_res_checksum     67157
