# Supplementary material for: New refinement of the crystal structure of Zn(NH3)2Cl2 at 100 K
Source: Acta Crystallogr E Crystallogr Commun. 2019 Aug 30;75(Pt 9):1386–8. doi: 10.1107/S2056989019011757 (PMC6727043; doi:10.1107/S2056989019011757)
Supplement: Supplementary file 2 [file e-75-01386-Isup2.hkl]

data_I                                                                          
_shelx_title ' Zn(NH3)2Cl2 in Imma'                                             
_shelx_refln_list_code          4                                               
_shelx_F_calc_maximum      188.25                                               
_exptl_crystal_F_000       336.00                                               
_reflns_d_resolution_high  0.6002                                               
                                                                                
loop_                                                                           
 _space_group_symop_operation_xyz                                               
 'x, y, z'                                                                      
 '-x, -y+1/2, z'                                                                
 '-x, y+1/2, -z'                                                                
 'x, -y, -z'                                                                    
 'x+1/2, y+1/2, z+1/2'                                                          
 '-x+1/2, -y+1, z+1/2'                                                          
 '-x+1/2, y+1, -z+1/2'                                                          
 'x+1/2, -y+1/2, -z+1/2'                                                        
 '-x, -y, -z'                                                                   
 'x, y-1/2, -z'                                                                 
 'x, -y-1/2, z'                                                                 
 '-x, y, z'                                                                     
 '-x+1/2, -y+1/2, -z+1/2'                                                       
 'x+1/2, y, -z+1/2'                                                             
 'x+1/2, -y, z+1/2'                                                             
 '-x+1/2, y+1/2, z+1/2'                                                         
                                                                                
_cell_length_a     7.7077                                                       
_cell_length_b     8.0226                                                       
_cell_length_c     8.4526                                                       
_cell_angle_alpha  90.000                                                       
_cell_angle_beta   90.000                                                       
_cell_angle_gamma  90.000                                                       
                                                                                
_shelx_F_squared_multiplier     1.000                                           
                                                                                
loop_                                                                           
 _refln_index_h                                                                 
 _refln_index_k                                                                 
 _refln_index_l                                                                 
 _refln_F_squared_calc                                                          
 _refln_F_squared_meas                                                          
 _refln_F_squared_sigma                                                         
 _refln_observed_status                                                         
   2   0   0      26764.33      26196.70       277.01 o                         
   4   0   0      35436.35      34239.93       373.49 o                         
   6   0   0      13275.60      13580.45       181.81 o                         
   8   0   0       8205.73       8117.10       137.13 o                         
  10   0   0       4974.26       4985.15       111.02 o                         
  12   0   0       1871.27       1902.63        71.86 o                         
   2   2   0       1605.55       1671.61        15.44 o                         
   4   2   0        835.49        769.06        47.35 o                         
   6   2   0         17.13         26.71         4.34 o                         
   8   2   0         17.95         17.98         4.48 o                         
  10   2   0         28.90         40.89         7.73 o                         
  12   2   0         22.48         25.69         7.65 o                         
   0   4   0      33714.45      33813.32       244.29 o                         
   2   4   0      15069.73      15004.58        73.77 o                         
   4   4   0      17699.46      17988.44       149.86 o                         
   6   4   0       8465.84       8742.67        94.16 o                         
   8   4   0       5369.79       5556.07        77.60 o                         
  10   4   0       3398.84       3388.17       116.48 o                         
  12   4   0       1292.65       1334.68        61.91 o                         
   0   6   0       1321.93       1227.81        15.86 o                         
   2   6   0         69.22         74.25         5.01 o                         
   4   6   0        602.19        630.27        28.25 o                         
   6   6   0         92.00         99.85        13.12 o                         
   8   6   0         73.63         67.12        11.78 o                         
  10   6   0         90.71         86.34        16.06 o                         
   0   8   0       6307.77       6323.12        56.99 o                         
   2   8   0       3374.31       3388.67        38.18 o                         
   4   8   0       4291.83       4325.29       148.69 o                         
   6   8   0       2286.51       2289.94        68.22 o                         
   8   8   0       1598.85       1639.15        63.12 o                         
  10   8   0       1118.38       1087.78        55.48 o                         
   0  10   0        858.17        833.97        36.97 o                         
   2  10   0        238.45        238.19        14.24 o                         
   4  10   0        563.58        647.78        40.16 o                         
   6  10   0        224.72        234.14        18.68 o                         
   8  10   0        190.86        192.00        21.51 o                         
   0  12   0        773.08        773.76        39.68 o                         
   2  12   0        329.94        365.42        19.38 o                         
   4  12   0        557.36        574.41        41.53 o                         
   1   0   1       6750.02       6587.64        52.49 o                         
   3   0   1       1695.95       1699.20        24.64 o                         
   5   0   1       4442.24       4316.31        53.83 o                         
   7   0   1        477.03        503.27        18.66 o                         
   9   0   1       1201.32       1250.90        34.24 o                         
  11   0   1        160.33        132.24        12.61 o                         
   0   1   1       6137.61       6395.58        28.22 o                         
   2   1   1       7760.06       7809.42        41.61 o                         
   4   1   1       3519.70       3517.24        30.84 o                         
   6   1   1       2378.97       2459.84        28.92 o                         
   8   1   1       1235.35       1271.84        23.03 o                         
  10   1   1        620.96        602.42        17.79 o                         
  12   1   1        361.25        333.56        15.01 o                         
   1   2   1       9740.88       9796.62        46.62 o                         
   3   2   1       3692.05       3549.53        28.23 o                         
   5   2   1       5838.58       5615.81        45.61 o                         
   7   2   1       1066.89       1108.08        19.95 o                         
   9   2   1       1762.39       1765.54        29.38 o                         
  11   2   1        349.18        332.75        13.92 o                         
   0   3   1        493.60        480.18         5.94 o                         
   2   3   1        846.38        823.44         9.47 o                         
   4   3   1        438.27        435.60         9.19 o                         
   6   3   1        315.30        310.96         9.62 o                         
   8   3   1        145.87        157.42         8.02 o                         
  10   3   1         63.23         63.51         5.96 o                         
  12   3   1         48.34         43.86         7.66 o                         
   1   4   1       3589.44       3541.39        21.88 o                         
   3   4   1       1516.33       1406.66        15.95 o                         
   5   4   1       2677.05       2692.12        28.62 o                         
   7   4   1        401.46        400.77        12.04 o                         
   9   4   1        906.07        940.05        24.85 o                         
  11   4   1        138.61        132.03         9.11 o                         
   0   5   1       7504.92       7455.95        46.53 o                         
   2   5   1       7027.06       7047.64        50.64 o                         
   4   5   1       4964.01       5078.08        46.26 o                         
   6   5   1       3370.90       3513.78        43.17 o                         
   8   5   1       2039.91       2112.16        31.63 o                         
  10   5   1       1117.67       1143.78        30.42 o                         
   1   6   1       3038.53       3018.57        15.93 o                         
   3   6   1       1637.93       1587.14        25.54 o                         
   5   6   1       2346.91       2439.41        44.61 o                         
   7   6   1        543.05        575.29        77.61 o                         
   9   6   1        936.35        955.45        33.84 o                         
  11   6   1        201.34        223.45        18.14 o                         
   0   7   1         47.52         45.82         2.47 o                         
   2   7   1         26.99         26.70         1.80 o                         
   4   7   1         46.30         51.62         8.89 o                         
   6   7   1         34.75         28.28         5.73 o                         
   8   7   1         27.61         36.27         6.95 o                         
  10   7   1         18.92         26.54         7.04 o                         
   1   8   1       1149.14       1140.56        12.00 o                         
   3   8   1        595.48        567.08        11.81 o                         
   5   8   1       1013.23        998.44        36.52 o                         
   7   8   1        202.33        199.37        14.64 o                         
   9   8   1        460.16        496.36        25.58 o                         
   0   9   1       3575.28       3601.96        41.45 o                         
   2   9   1       3556.77       3616.70        35.43 o                         
   4   9   1       2763.01       2752.95        45.95 o                         
   6   9   1       2077.77       2100.79        35.37 o                         
   8   9   1       1357.62       1285.26        39.98 o                         
   1  10   1        684.43        667.31        15.09 o                         
   3  10   1        382.80        399.02        13.49 o                         
   5  10   1        640.36        662.24        23.69 o                         
   7  10   1        155.04        164.85        14.14 o                         
   0  11   1        167.27        160.98        12.97 o                         
   2  11   1        123.97        126.46         7.95 o                         
   4  11   1        125.64        131.78        13.56 o                         
   6  11   1         79.63         89.73        16.30 o                         
   1  12   1        328.28        311.55        12.39 o                         
   3  12   1        189.17        200.53        17.14 o                         
   5  12   1        325.16        362.46        24.80 o                         
   0  13   1       1036.87        995.96        48.70 o                         
   2  13   1       1040.35       1062.00        35.65 o                         
   2   0   2      14908.16      15012.81       118.15 o                         
   4   0   2       1521.91       1580.73        55.18 o                         
   6   0   2       2463.99       2381.97        40.62 o                         
   8   0   2       1226.75       1226.86        32.36 o                         
  10   0   2        516.28        520.52        23.42 o                         
  12   0   2        535.10        498.46        25.67 o                         
   1   1   2       8987.76       8867.15        41.04 o                         
   3   1   2       8518.70       8429.25        48.69 o                         
   5   1   2       3723.64       3628.02        34.45 o                         
   7   1   2       2884.84       2909.91        34.60 o                         
   9   1   2       1136.97       1139.21        23.44 o                         
  11   1   2        757.16        708.99        20.57 o                         
   0   2   2      24047.45      25067.71       105.79 o                         
   2   2   2       4320.38       4443.43        35.88 o                         
   4   2   2       8737.34       8551.74        58.35 o                         
   6   2   2       3020.24       3037.01        40.59 o                         
   8   2   2       2119.36       2098.71        30.71 o                         
  10   2   2       1460.97       1430.37        28.16 o                         
  12   2   2        430.02        393.37        16.00 o                         
   1   3   2       8872.37       8805.15        46.77 o                         
   3   3   2       7828.70       7602.88        49.99 o                         
   5   3   2       4068.33       4041.52        37.05 o                         
   7   3   2       2974.05       2979.32        35.24 o                         
   9   3   2       1302.55       1296.34        25.32 o                         
  11   3   2        852.32        869.39        22.91 o                         
   0   4   2        645.70        650.11         7.47 o                         
   2   4   2       4417.19       4366.78        33.25 o                         
   4   4   2        786.36        816.07        12.89 o                         
   6   4   2       1324.18       1327.94        21.02 o                         
   8   4   2        705.33        735.07        17.80 o                         
  10   4   2        281.70        281.33        12.53 o                         
  12   4   2        324.43        327.99        22.56 o                         
   1   5   2       3399.21       3322.75        24.40 o                         
   3   5   2       3038.06       2960.70        49.46 o                         
   5   5   2       1696.57       1788.58        26.48 o                         
   7   5   2       1291.52       1377.83        27.36 o                         
   9   5   2        563.11        573.40        25.68 o                         
  11   5   2        404.92        376.54        22.95 o                         
   0   6   2       4159.90       4019.00        26.17 o                         
   2   6   2       1269.28       1301.88        12.24 o                         
   4   6   2       2515.50       2498.93        58.43 o                         
   6   6   2       1060.25       1117.21        31.01 o                         
   8   6   2        782.72        811.10        29.77 o                         
  10   6   2        581.52        573.44        27.84 o                         
   1   7   2       3637.55       3653.44        23.30 o                         
   3   7   2       3278.78       3237.53        25.09 o                         
   5   7   2       2104.08       2114.45        42.28 o                         
   7   7   2       1631.05       1680.92        47.65 o                         
   9   7   2        827.10        811.86        32.24 o                         
   0   8   2         32.72         34.82         2.98 o                         
   2   8   2        534.34        540.88         8.58 o                         
   4   8   2         63.51         57.47         3.63 o                         
   6   8   2        197.29        195.00        11.29 o                         
   8   8   2         94.93        108.96        22.48 o                         
  10   8   2         25.80         30.64         7.81 o                         
   1   9   2        733.09        724.53        12.46 o                         
   3   9   2        707.74        705.57        15.19 o                         
   5   9   2        429.79        447.61        16.23 o                         
   7   9   2        395.15        373.96        26.41 o                         
   9   9   2        193.85        157.85        15.64 o                         
   0  10   2        451.96        406.50        29.32 o                         
   2  10   2         69.87         72.62         5.04 o                         
   4  10   2        287.84        303.97        18.65 o                         
   6  10   2         87.44         98.43        10.71 o                         
   8  10   2         78.54         81.82        11.42 o                         
   1  11   2       1030.65       1009.74        24.60 o                         
   3  11   2        981.74        982.02        27.44 o                         
   5  11   2        683.03        656.40        31.67 o                         
   7  11   2        586.53        650.23        38.40 o                         
   0  12   2         52.45         41.76        11.94 o                         
   2  12   2          2.20         -0.68         4.46 o                         
   4  12   2         27.77         26.26        10.20 o                         
   1  13   2        166.88        183.43        15.08 o                         
   1   0   3         95.30         98.29         3.31 o                         
   3   0   3        820.31        796.23        16.46 o                         
   5   0   3          5.47         10.67         3.59 o                         
   7   0   3        404.18        365.73        21.99 o                         
   9   0   3          8.73          7.83         3.48 o                         
  11   0   3         85.34         92.89        11.12 o                         
   0   1   3       2810.73       2888.35        22.47 o                         
   2   1   3       6769.15       6771.85        39.15 o                         
   4   1   3       2394.95       2426.20        22.04 o                         
   6   1   3       2091.06       2103.70        32.00 o                         
   8   1   3       1033.11       1050.00        21.49 o                         
  10   1   3        469.79        462.08        15.86 o                         
  12   1   3        351.66        348.50        16.68 o                         
   1   2   3       4884.13       4756.70        26.68 o                         
   3   2   3       5868.38       5789.79        57.91 o                         
   5   2   3       1542.81       1555.90        21.15 o                         
   7   2   3       2560.21       2477.72        34.08 o                         
   9   2   3        496.52        471.77        15.13 o                         
  11   2   3        720.87        691.59        20.55 o                         
   0   3   3       8187.03       8096.78        48.53 o                         
   2   3   3      10273.68      10249.75        55.25 o                         
   4   3   3       5497.81       5576.10        42.95 o                         
   6   3   3       4063.16       4184.28        41.22 o                         
   8   3   3       2286.84       2336.58        37.60 o                         
  10   3   3       1148.93       1139.11        25.46 o                         
  12   3   3        756.09        769.78        33.60 o                         
   1   4   3        197.16        176.84         3.61 o                         
   3   4   3        617.66        633.16         6.30 o                         
   5   4   3          9.15          9.85         1.80 o                         
   7   4   3        337.43        350.29        17.70 o                         
   9   4   3          3.39          7.90         3.35 o                         
  11   4   3         87.84         76.45        12.36 o                         
   0   5   3        376.99        373.18         6.97 o                         
   2   5   3        688.19        682.26        10.64 o                         
   4   5   3        264.79        284.07         7.02 o                         
   6   5   3        228.17        248.61        10.48 o                         
   8   5   3        115.13        119.84         8.55 o                         
  10   5   3         45.29         53.60         9.25 o                         
   1   6   3       1550.29       1511.86        15.79 o                         
   3   6   3       1999.23       2056.50        20.00 o                         
   5   6   3        609.04        558.12        13.66 o                         
   7   6   3       1139.70       1119.59        33.81 o                         
   9   6   3        211.31        210.40        16.20 o                         
  11   6   3        364.67        366.70        23.34 o                         
   0   7   3       5556.69       5660.90        47.07 o                         
   2   7   3       6063.68       6177.83        48.15 o                         
   4   7   3       4199.68       4204.30        37.20 o                         
   6   7   3       3236.07       3299.44        49.12 o                         
   8   7   3       2041.12       2084.76        51.04 o                         
  10   7   3       1124.83       1114.13        40.08 o                         
   1   8   3        171.02        167.60         5.22 o                         
   3   8   3        328.29        346.06         8.81 o                         
   5   8   3         34.51         33.52         4.09 o                         
   7   8   3        235.69        229.38        13.49 o                         
   9   8   3         10.59         11.12         4.01 o                         
   0   9   3         26.56         29.42         3.80 o                         
   2   9   3          7.81          7.52         2.75 o                         
   4   9   3         18.55         17.87         3.47 o                         
   6   9   3          6.71          4.82         2.82 o                         
   8   9   3          5.63          9.38         5.36 o                         
   1  10   3        252.85        236.96         7.71 o                         
   3  10   3        371.17        379.82        13.71 o                         
   5  10   3         98.24        101.87         9.79 o                         
   7  10   3        266.37        254.97        42.38 o                         
   0  11   3       2063.99       2024.39        68.13 o                         
   2  11   3       2304.26       2212.61        41.86 o                         
   4  11   3       1676.18       1663.63        48.23 o                         
   6  11   3       1376.52       1430.59        40.52 o                         
   1  12   3        116.54        106.78        18.19 o                         
   3  12   3        175.51        182.48        12.68 o                         
   0  13   3         28.15         26.88         9.10 o                         
   2   0   4        961.30       1051.36        18.75 o                         
   4   0   4         15.17         23.59         4.28 o                         
   6   0   4        124.62        128.83         9.13 o                         
   8   0   4         23.54         22.82         4.97 o                         
  10   0   4         10.58         10.92         4.54 o                         
  12   0   4         34.47         23.29        10.30 o                         
   1   1   4        860.03        827.05         7.63 o                         
   3   1   4       1415.11       1392.96        24.81 o                         
   5   1   4        249.10        247.62         8.25 o                         
   7   1   4        587.86        601.71        15.23 o                         
   9   1   4         89.25         79.80         8.51 o                         
  11   1   4        153.71        142.62         9.68 o                         
   0   2   4      14688.27      14523.48       102.52 o                         
   2   2   4      23441.69      23861.44       125.08 o                         
   4   2   4      10618.52      10750.04        77.02 o                         
   6   2   4       8909.23       9059.42        80.43 o                         
   8   2   4       4936.41       4913.37        52.17 o                         
  10   2   4       2453.39       2449.45        53.11 o                         
  12   2   4       1732.27       1652.24        59.93 o                         
   1   3   4         88.99         89.15         2.78 o                         
   3   3   4        275.35        276.36         6.87 o                         
   5   3   4          7.23         10.63         3.03 o                         
   7   3   4        130.36        124.89         9.64 o                         
   9   3   4          1.77          4.31         3.01 o                         
  11   3   4         31.62         24.77         5.43 o                         
   0   4   4         16.89         22.15         1.75 o                         
   2   4   4        939.58        966.05        10.50 o                         
   4   4   4         28.16         32.80         2.14 o                         
   6   4   4        157.41        152.42         7.34 o                         
   8   4   4         43.93         42.89         6.59 o                         
  10   4   4         10.56          8.60        10.27 o                         
   1   5   4       1248.12       1236.94        17.83 o                         
   3   5   4       1398.42       1435.04        15.88 o                         
   5   5   4        581.85        598.31        14.02 o                         
   7   5   4        742.50        764.52        20.34 o                         
   9   5   4        216.05        228.33        27.46 o                         
  11   5   4        234.34        225.89        18.39 o                         
   0   6   4       5188.78       5261.02        61.95 o                         
   2   6   4       8273.75       8461.62        56.46 o                         
   4   6   4       4199.84       4379.93        42.06 o                         
   6   6   4       3890.07       3906.56        53.33 o                         
   8   6   4       2266.17       2251.58        44.10 o                         
  10   6   4       1174.62       1205.38        35.41 o                         
   1   7   4         13.25         17.35         1.87 o                         
   3   7   4          1.16          6.36         2.36 o                         
   5   7   4         36.66         33.70         3.82 o                         
   7   7   4          2.08         -1.25         3.20 o                         
   9   7   4         19.52         32.55         6.74 o                         
   0   8   4        111.57        113.14         9.08 o                         
   2   8   4        599.21        637.66        12.25 o                         
   4   8   4        117.55        120.38         6.88 o                         
   6   8   4        225.27        224.89        11.04 o                         
   8   8   4        117.11         92.15         9.62 o                         
   1   9   4        675.27        662.70        12.22 o                         
   3   9   4        733.66        730.16        14.22 o                         
   5   9   4        377.76        371.62        14.54 o                         
   7   9   4        443.70        421.22        19.89 o                         
   0  10   4        906.68        935.61        37.80 o                         
   2  10   4       1546.83       1545.81        28.02 o                         
   4  10   4        786.74        802.72        25.17 o                         
   6  10   4        825.70        796.58        23.66 o                         
   1  11   4         27.24         26.35         7.57 o                         
   3  11   4          8.74          5.98         3.32 o                         
   5  11   4         32.95         32.15         6.39 o                         
   0  12   4        199.71        223.44        23.82 o                         
   2  12   4        430.08        414.89        22.86 o                         
   4  12   4        190.26        201.61        17.42 o                         
   1   0   5      11766.75      11615.53       162.03 o                         
   3   0   5      11371.39      11264.50       102.46 o                         
   5   0   5       5344.12       5426.85        66.19 o                         
   7   0   5       5231.32       5188.57        73.93 o                         
   9   0   5       1819.80       1754.04        44.65 o                         
  11   0   5       1613.99       1533.32        45.95 o                         
   0   1   5       1228.09       1166.68        15.89 o                         
   2   1   5         59.26         62.05         3.84 o                         
   4   1   5        555.34        602.97        13.89 o                         
   6   1   5        111.80         93.88         5.11 o                         
   8   1   5         84.52         83.04         9.12 o                         
  10   1   5         87.29         75.51        10.29 o                         
   1   2   5        881.61        827.60         8.50 o                         
   3   2   5       1324.15       1303.19        20.68 o                         
   5   2   5        222.67        233.99         6.66 o                         
   7   2   5        618.28        615.85        15.55 o                         
   9   2   5         46.69         49.93         6.26 o                         
  11   2   5        178.10        189.56        12.81 o                         
   0   3   5       2925.18       2863.90        35.29 o                         
   2   3   5       1017.35       1030.63        14.08 o                         
   4   3   5       1703.55       1709.80        22.63 o                         
   6   3   5        736.53        746.45        21.44 o                         
   8   3   5        497.72        499.24        14.81 o                         
  10   3   5        371.15        369.77        19.91 o                         
   1   4   5       6822.11       6753.49        42.58 o                         
   3   4   5       7042.69       7016.86        51.41 o                         
   5   4   5       3351.11       3356.30        27.93 o                         
   7   4   5       3565.65       3555.20        42.95 o                         
   9   4   5       1226.99       1222.32        29.38 o                         
  11   4   5       1158.03       1204.94        35.45 o                         
   0   5   5          8.50         13.15         4.85 o                         
   2   5   5        133.14        136.38         5.27 o                         
   4   5   5          1.76          5.31         2.01 o                         
   6   5   5         40.22         39.13         3.74 o                         
   8   5   5         20.88         15.31         3.96 o                         
  10   5   5          2.21          2.69         6.16 o                         
   1   6   5        670.16        661.73        10.02 o                         
   3   6   5        908.06        931.16        15.54 o                         
   5   6   5        228.35        217.85         9.15 o                         
   7   6   5        523.82        489.86        19.34 o                         
   9   6   5         78.60         73.67         8.76 o                         
   0   7   5       2292.81       2275.48        41.32 o                         
   2   7   5       1286.59       1330.44        19.43 o                         
   4   7   5       1608.05       1666.29        23.67 o                         
   6   7   5        899.82        908.74        20.85 o                         
   8   7   5        617.79        610.99        27.27 o                         
   1   8   5       1790.88       1796.71        32.87 o                         
   3   8   5       1956.91       1936.12        23.62 o                         
   5   8   5        959.92        942.20        19.03 o                         
   7   8   5       1177.70       1121.24        33.53 o                         
   9   8   5        404.46        403.24        20.60 o                         
   0   9   5         90.48         79.08         9.31 o                         
   2   9   5        290.98        284.57         8.90 o                         
   4   9   5         93.65         88.81         6.02 o                         
   6   9   5        131.32        132.21         9.42 o                         
   8   9   5         74.23         61.93         8.46 o                         
   1  10   5        441.51        440.42        14.22 o                         
   3  10   5        536.77        502.72        16.32 o                         
   5  10   5        227.97        226.98        12.15 o                         
   7  10   5        369.83        368.03        17.65 o                         
   0  11   5        993.94       1039.97        50.01 o                         
   2  11   5        623.85        609.69        26.82 o                         
   4  11   5        738.33        718.56        27.84 o                         
   1  12   5        256.32        230.71        17.72 o                         
   3  12   5        309.35        322.52        20.94 o                         
   0   0   6       4556.79       4408.63        50.99 o                         
   2   0   6       7180.08       7393.86        74.99 o                         
   4   0   6       3500.75       3581.60        49.14 o                         
   6   0   6       3199.78       3245.74        52.46 o                         
   8   0   6       1817.15       1764.27        42.36 o                         
  10   0   6        913.70        937.27        34.06 o                         
   1   1   6       4464.64       4317.85        45.18 o                         
   3   1   6       2612.63       2635.01        27.53 o                         
   5   1   6       3116.24       3170.99        34.02 o                         
   7   1   6        977.24        951.69        20.19 o                         
   9   1   6       1160.63       1073.96        26.26 o                         
  11   1   6        353.24        328.99        14.83 o                         
   0   2   6        523.86        542.97        13.86 o                         
   2   2   6          3.70          5.32         1.07 o                         
   4   2   6        280.26        283.74        10.02 o                         
   6   2   6         50.32         46.65         4.18 o                         
   8   2   6         68.46         65.52         5.73 o                         
  10   2   6         68.04         67.01         8.22 o                         
   1   3   6       1648.86       1592.23        14.70 o                         
   3   3   6        827.17        850.10        16.56 o                         
   5   3   6       1255.37       1288.95        22.46 o                         
   7   3   6        264.21        252.82        10.21 o                         
   9   3   6        477.92        464.11        16.59 o                         
  11   3   6        109.04        120.03        14.04 o                         
   0   4   6       2571.28       2542.17        39.53 o                         
   2   4   6       4615.21       4633.94        40.08 o                         
   4   4   6       2149.03       2216.21        24.94 o                         
   6   4   6       2146.29       2282.84        32.42 o                         
   8   4   6       1218.57       1183.87        34.44 o                         
  10   4   6        623.11        667.61        25.91 o                         
   1   5   6       4283.78       4283.51        34.57 o                         
   3   5   6       2934.98       2996.40        28.01 o                         
   5   5   6       3165.30       3327.46        45.74 o                         
   7   5   6       1291.00       1339.27        56.29 o                         
   9   5   6       1331.55       1297.91        35.61 o                         
   0   6   6        131.35        154.26        14.93 o                         
   2   6   6         17.67         17.14         2.38 o                         
   4   6   6         68.44         70.40         6.10 o                         
   6   6   6          3.04          0.89         2.66 o                         
   8   6   6          8.29          3.13         6.16 o                         
  10   6   6         11.27         22.61         7.73 o                         
   1   7   6        195.42        194.69         8.16 o                         
   3   7   6         69.25         76.94         6.16 o                         
   5   7   6        203.90        206.23         9.79 o                         
   7   7   6         19.14         14.03         6.92 o                         
   9   7   6        104.21        110.34        13.97 o                         
   0   8   6        659.91        591.25        22.03 o                         
   2   8   6       1259.39       1235.91        20.30 o                         
   4   8   6        577.87        582.83        14.70 o                         
   6   8   6        639.94        658.03        17.16 o                         
   8   8   6        375.20        405.82        22.67 o                         
   1   9   6       2093.36       2068.59        31.74 o                         
   3   9   6       1562.59       1547.35        22.35 o                         
   5   9   6       1656.47       1662.41        27.48 o                         
   7   9   6        791.12        810.75        24.61 o                         
   0  10   6          2.40          5.79         3.97 o                         
   2  10   6         67.78         68.38         7.74 o                         
   4  10   6          4.45          5.69         3.28 o                         
   6  10   6         26.05         37.10         5.82 o                         
   1  11   6         17.82         15.49         4.16 o                         
   3  11   6          5.82          3.78         4.51 o                         
   0  12   6         60.16         54.98        13.79 o                         
   1   0   7       2784.96       2657.00        55.31 o                         
   3   0   7       1843.82       1802.54        64.32 o                         
   5   0   7       2128.80       2070.35        69.27 o                         
   7   0   7        790.20        793.78        28.84 o                         
   9   0   7        917.46        868.11        31.75 o                         
  11   0   7        271.79        242.28        30.20 o                         
   0   1   7       5264.56       5081.07        76.52 o                         
   2   1   7       2436.06       2484.99        27.17 o                         
   4   1   7       3309.12       3410.11        35.41 o                         
   6   1   7       1590.66       1550.07        25.83 o                         
   8   1   7       1058.77       1043.07        32.49 o                         
  10   1   7        774.87        742.44        21.75 o                         
   1   2   7        575.66        564.39        10.10 o                         
   3   2   7        790.98        805.64        12.30 o                         
   5   2   7        253.76        268.91         9.42 o                         
   7   2   7        524.89        549.67        15.65 o                         
   9   2   7         94.75         97.32         9.02 o                         
   0   3   7       2617.34       2584.37        30.95 o                         
   2   3   7        919.64        924.00        10.46 o                         
   4   3   7       1590.24       1672.60        41.34 o                         
   6   3   7        664.88        689.40        14.56 o                         
   8   3   7        463.29        484.45        18.79 o                         
  10   3   7        378.09        391.76        24.22 o                         
   1   4   7       1632.75       1619.95        30.79 o                         
   3   4   7       1053.28       1098.61        18.53 o                         
   5   4   7       1330.96       1330.98        26.06 o                         
   7   4   7        456.06        464.06        17.50 o                         
   9   4   7        590.01        611.41        29.71 o                         
   0   5   7       4650.71       4515.08        61.48 o                         
   2   5   7       2496.80       2472.61        25.54 o                         
   4   5   7       3171.58       3277.48        43.71 o                         
   6   5   7       1713.67       1791.68        35.19 o                         
   8   5   7       1186.96       1248.00        42.05 o                         
  10   5   7        855.16        919.64        39.26 o                         
   1   6   7        121.24        107.07         7.35 o                         
   3   6   7        213.02        212.82         7.68 o                         
   5   6   7         38.57         42.56         5.25 o                         
   7   6   7        157.87        157.96        20.88 o                         
   9   6   7         11.31         13.46         5.44 o                         
   0   7   7        552.58        565.61        21.19 o                         
   2   7   7        116.31        115.86         5.90 o                         
   4   7   7        343.43        354.08        12.40 o                         
   6   7   7        122.39        122.83        11.69 o                         
   8   7   7        103.98        101.10        10.36 o                         
   1   8   7        314.57        315.41        11.85 o                         
   3   8   7        182.72        170.78         8.33 o                         
   5   8   7        293.76        286.46        10.96 o                         
   7   8   7         73.95         79.74         7.98 o                         
   0   9   7       2258.96       2137.93        47.25 o                         
   2   9   7       1379.06       1362.29        29.86 o                         
   4   9   7       1665.72       1674.06        27.05 o                         
   6   9   7       1004.67        970.24        30.14 o                         
   1  10   7          2.63          0.91         2.84 o                         
   3  10   7          0.95          3.94         3.69 o                         
   5  10   7         10.05          7.35         3.81 o                         
   0  11   7         82.20         85.57        15.29 o                         
   2  11   7         10.42         13.81         4.12 o                         
   0   0   8       5350.08       5473.96        93.03 o                         
   2   0   8       3463.05       3482.85        50.02 o                         
   4   0   8       3741.04       3751.72       103.61 o                         
   6   0   8       2141.64       2142.27        69.05 o                         
   8   0   8       1492.70       1463.68        40.62 o                         
  10   0   8        939.85        878.67        84.61 o                         
   1   1   8        785.44        790.35        22.73 o                         
   3   1   8        327.75        319.56         9.91 o                         
   5   1   8        739.56        755.46        19.67 o                         
   7   1   8         91.60         97.47         7.64 o                         
   9   1   8        326.85        325.38        14.08 o                         
   0   2   8        361.69        377.15        13.47 o                         
   2   2   8         52.68         53.45         5.64 o                         
   4   2   8        199.70        192.90         9.40 o                         
   6   2   8         44.83         42.66         4.02 o                         
   8   2   8         46.48         43.20         5.86 o                         
  10   2   8         41.55         32.28         5.89 o                         
   1   3   8       1993.92       1945.79        24.30 o                         
   3   3   8       1175.20       1153.54        22.38 o                         
   5   3   8       1676.21       1690.22        26.07 o                         
   7   3   8        473.87        472.78        18.14 o                         
   9   3   8        742.08        728.32        33.61 o                         
   0   4   8       3670.28       3637.47        74.16 o                         
   2   4   8       2329.00       2377.56        27.87 o                         
   4   4   8       2619.05       2658.00        50.02 o                         
   6   4   8       1506.95       1588.01        27.82 o                         
   8   4   8       1081.04       1098.41        39.04 o                         
   1   5   8         38.08         34.07         3.67 o                         
   3   5   8          5.25          4.64         3.90 o                         
   5   5   8         80.19         84.78         9.41 o                         
   7   5   8         14.35         13.15        10.65 o                         
   9   5   8         45.99         48.95        10.03 o                         
   0   6   8        261.81        279.20        27.48 o                         
   2   6   8         56.27         57.71         5.88 o                         
   4   6   8        167.32        194.81        13.68 o                         
   6   6   8         54.17         51.13         6.66 o                         
   8   6   8         56.35         50.58         9.82 o                         
   1   7   8       1789.49       1733.17        45.45 o                         
   3   7   8       1216.32       1169.95        27.01 o                         
   5   7   8       1498.59       1539.84        34.27 o                         
   7   7   8        572.29        577.89        29.69 o                         
   0   8   8       1266.05       1227.98        34.82 o                         
   2   8   8        792.49        805.35        26.91 o                         
   4   8   8        944.83        949.61        26.38 o                         
   6   8   8        559.18        578.09        24.33 o                         
   1   9   8         19.08         25.13         4.11 o                         
   3   9   8         57.52         57.32         5.77 o                         
   5   9   8          2.25          1.03         3.88 o                         
   0  10   8        175.61        175.95        14.34 o                         
   2  10   8         69.73         78.61         7.00 o                         
   4  10   8        130.82        124.08        12.98 o                         
   1   0   9         71.10         76.88         7.15 o                         
   3   0   9         26.31         28.54         4.97 o                         
   5   0   9         64.53         72.74         8.04 o                         
   7   0   9          9.99         16.28         4.98 o                         
   9   0   9         37.69         29.60         6.31 o                         
   0   1   9         36.58         40.46         3.62 o                         
   2   1   9        134.24        137.20         5.62 o                         
   4   1   9          7.03          8.46         2.45 o                         
   6   1   9         22.99         25.77         4.07 o                         
   8   1   9          6.58          0.39         2.79 o                         
   1   2   9       5801.30       5768.05        62.89 o                         
   3   2   9       4655.34       4657.51        45.71 o                         
   5   2   9       4110.32       4030.51        51.79 o                         
   7   2   9       2313.82       2317.63        42.77 o                         
   9   2   9       1824.08       1828.60        40.92 o                         
   0   3   9        176.25        163.77         7.94 o                         
   2   3   9         14.36         13.55         2.49 o                         
   4   3   9         83.53         86.78         6.77 o                         
   6   3   9          1.12          5.55         3.31 o                         
   8   3   9          4.57          9.22         6.33 o                         
   1   4   9        109.49        115.99         4.87 o                         
   3   4   9         54.31         55.93         7.43 o                         
   5   4   9        100.61        101.91         7.94 o                         
   7   4   9         20.60         27.76         7.13 o                         
   9   4   9         60.97         73.55        11.51 o                         
   0   5   9          1.71          0.72         2.74 o                         
   2   5   9        250.91        260.95        13.64 o                         
   4   5   9         11.24         12.61         4.64 o                         
   6   5   9         79.01         81.59         8.16 o                         
   8   5   9         36.48         47.37         9.95 o                         
   1   6   9       2546.49       2439.23        33.91 o                         
   3   6   9       2057.26       2145.99        47.99 o                         
   5   6   9       1893.51       1877.42        38.73 o                         
   7   6   9       1076.83       1132.97        41.48 o                         
   0   7   9        212.09        211.83        14.21 o                         
   2   7   9          5.65          4.88         2.46 o                         
   4   7   9        123.92        129.89        12.36 o                         
   6   7   9         21.67         12.98         7.56 o                         
   1   8   9        208.85        207.64        10.40 o                         
   3   8   9        147.78        142.73        12.87 o                         
   5   8   9        186.59        199.78        13.11 o                         
   0   9   9         23.36         31.66        10.98 o                         
   2   9   9        184.22        182.47        10.21 o                         
   4   9   9         31.43         33.41         5.88 o                         
   1  10   9        528.33        506.64        17.40 o                         
   0   0  10        309.73        271.70        20.12 o                         
   2   0  10        140.11        156.83        17.83 o                         
   4   0  10        215.05        203.07        13.06 o                         
   6   0  10         97.05         93.49        10.18 o                         
   8   0  10         89.49        106.20        17.23 o                         
   1   1  10        337.10        332.33        11.07 o                         
   3   1  10        553.70        555.05        14.86 o                         
   5   1  10        103.59         95.55         8.45 o                         
   7   1  10        399.34        416.63        15.32 o                         
   0   2  10       1739.25       1757.97        59.28 o                         
   2   2  10       1257.09       1273.70        22.39 o                         
   4   2  10       1299.13       1349.90        28.20 o                         
   6   2  10        801.05        791.97        20.55 o                         
   8   2  10        594.49        582.41        22.39 o                         
   1   3  10       1112.35       1145.07        16.05 o                         
   3   3  10       1393.03       1377.74        27.95 o                         
   5   3  10        528.42        567.42        44.64 o                         
   7   3  10        909.93        904.41        75.39 o                         
   0   4  10        235.31        231.10        10.24 o                         
   2   4  10        115.09        107.57         7.88 o                         
   4   4  10        171.00        181.95        13.72 o                         
   6   4  10         83.34         82.50        10.16 o                         
   8   4  10         77.89         91.18        11.92 o                         
   1   5  10          5.10          6.85         2.78 o                         
   3   5  10         42.18         44.72         7.51 o                         
   5   5  10         14.32         18.88         5.82 o                         
   7   5  10         54.23         58.10        10.19 o                         
   0   6  10        950.04        952.73        49.04 o                         
   2   6  10        698.94        688.74        17.99 o                         
   4   6  10        731.68        740.61        29.30 o                         
   6   6  10        466.84        454.53        19.98 o                         
   1   7  10       1161.29       1091.74        29.51 o                         
   3   7  10       1331.94       1304.77        31.85 o                         
   5   7  10        644.07        704.16        24.82 o                         
   0   8  10        132.23        136.60        12.33 o                         
   2   8  10         71.81         83.85         7.18 o                         
   4   8  10        103.54        121.61        12.49 o                         
   1   9  10         33.97         38.40         4.96 o                         
   1   0  11       1180.76       1146.59        31.52 o                         
   3   0  11        997.11       1011.99        30.26 o                         
   5   0  11        851.25        868.09        29.71 o                         
   7   0  11        523.21        522.08        25.25 o                         
   0   1  11        523.79        522.09        24.20 o                         
   2   1  11       1366.37       1331.95        24.33 o                         
   4   1  11        498.17        482.29        15.04 o                         
   6   1  11        657.18        618.90        18.84 o                         
   1   2  11        565.52        561.49        15.32 o                         
   3   2  11        530.15        537.60        15.45 o                         
   5   2  11        369.23        359.81        19.87 o                         
   7   2  11        303.43        309.27        21.52 o                         
   0   3  11        538.35        562.98        21.55 o                         
   2   3  11       1325.96       1351.83        29.24 o                         
   4   3  11        509.95        508.29        23.44 o                         
   6   3  11        654.98        601.80        33.80 o                         
   1   4  11        722.33        708.10        27.12 o                         
   3   4  11        612.20        674.70        27.11 o                         
   5   4  11        525.30        528.67        25.10 o                         
   7   4  11        322.92        354.87        23.23 o                         
   0   5  11        289.43        289.20        18.46 o                         
   2   5  11        825.02        822.57        23.57 o                         
   4   5  11        289.63        328.65        19.83 o                         
   6   5  11        409.27        394.50        26.30 o                         
   1   6  11        167.11        179.19         9.44 o                         
   3   6  11        158.83        137.05        10.31 o                         
   5   6  11        106.63        124.31        19.21 o                         
   0   7  11        353.57        356.03        19.41 o                         
   2   7  11        803.76        795.89        25.20 o                         
   4   7  11        340.43        296.73        20.17 o                         
   1   8  11        144.02        140.70         9.12 o                         
   0   0  12        121.11        128.40        15.81 o                         
   2   0  12        126.10        102.18        23.01 o                         
   4   0  12         93.91         97.20        10.41 o                         
   6   0  12         86.30         68.43        15.04 o                         
   1   1  12        602.09        590.93        16.60 o                         
   3   1  12        804.85        769.44        19.52 o                         
   5   1  12        280.24        271.55        17.60 o                         
   0   2  12        299.70        317.65        17.18 o                         
   2   2  12        297.94        289.09        11.75 o                         
   4   2  12        233.51        215.54        15.63 o                         
   6   2  12        197.88        188.74        13.86 o                         
   1   3  12        113.91        122.94         9.26 o                         
   3   3  12        223.57        204.43        26.36 o                         
   5   3  12         32.54         40.86         8.22 o                         
   0   4  12         87.88         91.58        15.04 o                         
   2   4  12         88.69         90.23        10.69 o                         
   4   4  12         68.89         77.83        10.45 o                         
   1   5  12        957.17        957.45        34.01 o                         
   3   5  12       1126.63       1147.26        38.10 o                         
   0   6  12        208.08        249.82        25.29 o                         
   2   6  12        203.57        218.78        16.94 o                         
   1   0  13       1964.61       1954.79        46.26 o                         
   3   0  13       1694.40       1667.58        58.89 o                         
   0   1  13          0.96          8.54         4.59 o                         
   2   1  13        142.11        146.45         8.95 o                         
   4   1  13          4.23         16.06         4.95 o                         
   1   2  13          6.83         10.67         4.01 o                         
   3   2  13          6.20          2.59         4.72 o                         
   0   3  13          3.55         15.33         8.81 o                         
   2   3  13        158.69        156.67        14.04 o                         
   4   3  13         10.22          6.53         3.96 o                         
   1   4  13       1372.64       1464.03        43.44 o                         
   3   4  13       1185.29       1205.95        39.57 o                         
   0   5  13          1.32          6.80         7.06 o                         
   0   0  14        306.71        288.55        25.58 o                         
   1   1  14        120.17        112.77         9.52 o                         
                                                                                
